# Supplementary material for: Identification of gene fusion events in Mycobacterium tuberculosis that encode chimeric proteins
Source: NAR Genom Bioinform. 2020 May 18;2(2):lqaa033. doi: 10.1093/nargab/lqaa033 (PMC7671302; doi:10.1093/nargab/lqaa033)
Supplement: lqaa033_Supplemental_Files [file lqaa033_supplemental_files.zip]

Archive with 3 entries (3 files):
- additional file 1.pdf
- Additional file 2.xlsx
- Supplementary table 1.xlsx
