# Supplementary material for: Identification of gene fusion events in Mycobacterium tuberculosis that encode chimeric proteins
Source: NAR Genom Bioinform. 2020 May 18;2(2):lqaa033. doi: 10.1093/nargab/lqaa033 (PMC7671302; doi:10.1093/nargab/lqaa033)
Supplement: lqaa033_Supplemental_Files [file lqaa033_supplemental_files.zip › Additional file 2.xlsx]

## Sheet: ppe38_71 MS-Digest
ppe38/71 fusion protein tryptic digest prediction
Number	m/z	m/z	Modifications	Start	End	Missed	Sequence
	(mi)	(av)				Cleavages
1	832.4498	833.0494		10	16	0	(R)GLVCVWR(V)
1	941.5567	942.1559	1Met-loss	1	9	0	(-)MWIVLPSAR(G)
1	983.5673	984.1935	1Met-loss+Acetyl	1	9	0	(-)MWIVLPSAR(G)
1	1072.5972	1073.3537		1	9	0	(-)MWIVLPSAR(G)
1	1088.5921	1089.3531	1Oxidation	1	9	0	(-)MWIVLPSAR(G)
1	1114.6078	1115.3913	1Acetyl	1	9	0	(-)MWIVLPSAR(G)
1	1130.6027	1131.3907	1Acetyl 1Oxidation	1	9	0	(-)MWIVLPSAR(G)
1	1740.9616	1742.0059		183	199	0	(R)GGANPHVVQARPSVVPR(V)
1	1754.9887	1756.1826	1Met-loss	1	16	1	(-)MWIVLPSARGLVCVWR(V)
1	1796.9992	1798.2201	1Met-loss+Acetyl	1	16	1	(-)MWIVLPSARGLVCVWR(V)
1	1853.9578	1855.1794		119	136	0	(R)LVGAMSVPPTWEGSVPAR(M)
1	1869.9527	1871.1788	1Oxidation	119	136	0	(R)LVGAMSVPPTWEGSVPAR(M)
1	1886.0292	1887.3804		1	16	1	(-)MWIVLPSARGLVCVWR(V)
1	1902.0241	1903.3797	1Oxidation	1	16	1	(-)MWIVLPSARGLVCVWR(V)
1	1928.0397	1929.4179	1Acetyl	1	16	1	(-)MWIVLPSARGLVCVWR(V)
1	1944.0346	1945.4173	1Acetyl 1Oxidation	1	16	1	(-)MWIVLPSARGLVCVWR(V)
1	2067.1570	2068.4042		183	203	1	(R)GGANPHVVQARPSVVPRVGIG(-)
1	2081.0961	2082.4473		117	136	1	(K)ARLVGAMSVPPTWEGSVPAR(M)
1	2097.0910	2098.4467	1Oxidation	117	136	1	(K)ARLVGAMSVPPTWEGSVPAR(M)
1	2479.2438	2480.8657		48	72	0	(R)IYAGAGSGPLFMAAAAWEGLAADLR(A)
1	2495.2388	2496.8651	1Oxidation	48	72	0	(R)IYAGAGSGPLFMAAAAWEGLAADLR(A)
1	3259.6609	3261.7937		17	47	0	(R)VVGGAVEAAGWFGVAMILDFSWLPPEINSAR(I)
1	3275.6558	3277.7931	1Oxidation	17	47	0	(R)VVGGAVEAAGWFGVAMILDFSWLPPEINSAR(I)
1	3844.9174	3847.3225		73	116	0	(R)ASASSFDAVIAGLAAGPWSGPIASGTGLGGAGGLGAGMSAELGK(A)
1	3860.9123	3863.3219	1Oxidation	73	116	0	(R)ASASSFDAVIAGLAAGPWSGPIASGTGLGGAGGLGAGMSAELGK(A)
ppe38 tryptic digest prediction
Number	m/z	m/z	Modifications	Start	End	Missed	Sequence
	(mi)	(av)				Cleavages
1	1740.9616	1742.0059		371	387	0	(R)GGANPHVVQARPSVVPR(V)
1	1757.9221	1759.0273	1Met-loss	1	16	0	(-)MILDFSWLPPEINSAR(I)
1	1799.9327	1801.0648	1Met-loss+Acetyl	1	16	0	(-)MILDFSWLPPEINSAR(I)
1	1853.9578	1855.1794		307	324	0	(R)LVGAMSVPPTWEGSVPAR(M)
1	1869.9527	1871.1788	1Oxidation	307	324	0	(R)LVGAMSVPPTWEGSVPAR(M)
1	1888.9626	1890.2251		1	16	0	(-)MILDFSWLPPEINSAR(I)
1	1904.9575	1906.2245	1Oxidation	1	16	0	(-)MILDFSWLPPEINSAR(I)
1	1930.9731	1932.2626	1Acetyl	1	16	0	(-)MILDFSWLPPEINSAR(I)
1	1946.9681	1948.2620	1Acetyl 1Oxidation	1	16	0	(-)MILDFSWLPPEINSAR(I)
1	2067.1570	2068.4042		371	391	1	(R)GGANPHVVQARPSVVPRVGIG(-)
1	2081.0961	2082.4473		305	324	1	(K)ARLVGAMSVPPTWEGSVPAR(M)
1	2097.0910	2098.4467	1Oxidation	305	324	1	(K)ARLVGAMSVPPTWEGSVPAR(M)
1	2479.2438	2480.8657		17	41	0	(R)IYAGAGSGPLFMAAAAWEGLAADLR(A)
1	2495.2388	2496.8651	1Oxidation	17	41	0	(R)IYAGAGSGPLFMAAAAWEGLAADLR(A)
ppe71 tryptic digest prediction
Number	m/z	m/z	Modifications	Start	End	Missed	Sequence
	(mi)	(av)				Cleavages
1	832.4498	833.0494		10	16	0	(R)GLVCVWR(V)
1	941.5567	942.1559	1Met-loss	1	9	0	(-)MWIVLPSAR(G)
1	983.5673	984.1935	1Met-loss+Acetyl	1	9	0	(-)MWIVLPSAR(G)
1	1072.5972	1073.3537		1	9	0	(-)MWIVLPSAR(G)
1	1088.5921	1089.3531	1Oxidation	1	9	0	(-)MWIVLPSAR(G)
1	1114.6078	1115.3913	1Acetyl	1	9	0	(-)MWIVLPSAR(G)
1	1130.6027	1131.3907	1Acetyl 1Oxidation	1	9	0	(-)MWIVLPSAR(G)
1	1740.9616	1742.0059		395	411	0	(R)GGANPHVVQARPSVVPR(V)
1	1754.9887	1756.1826	1Met-loss	1	16	1	(-)MWIVLPSARGLVCVWR(V)
1	1796.9992	1798.2201	1Met-loss+Acetyl	1	16	1	(-)MWIVLPSARGLVCVWR(V)
1	1853.9578	1855.1794		338	355	0	(R)LVGAMSVPPTWEGSVPAR(M)
1	1869.9527	1871.1788	1Oxidation	338	355	0	(R)LVGAMSVPPTWEGSVPAR(M)
1	1886.0292	1887.3804		1	16	1	(-)MWIVLPSARGLVCVWR(V)
1	1902.0241	1903.3797	1Oxidation	1	16	1	(-)MWIVLPSARGLVCVWR(V)
1	1928.0397	1929.4179	1Acetyl	1	16	1	(-)MWIVLPSARGLVCVWR(V)
1	1944.0346	1945.4173	1Acetyl 1Oxidation	1	16	1	(-)MWIVLPSARGLVCVWR(V)
1	2067.1570	2068.4042		395	415	1	(R)GGANPHVVQARPSVVPRVGIG(-)
1	2081.0961	2082.4473		336	355	1	(K)ARLVGAMSVPPTWEGSVPAR(M)
1	2097.0910	2098.4467	1Oxidation	336	355	1	(K)ARLVGAMSVPPTWEGSVPAR(M)
1	2479.2438	2480.8657		48	72	0	(R)IYAGAGSGPLFMAAAAWEGLAADLR(A)
1	2495.2388	2496.8651	1Oxidation	48	72	0	(R)IYAGAGSGPLFMAAAAWEGLAADLR(A)
1	3259.6609	3261.7937		17	47	0	(R)VVGGAVEAAGWFGVAMILDFSWLPPEINSAR(I)
1	3275.6558	3277.7931	1Oxidation	17	47	0	(R)VVGGAVEAAGWFGVAMILDFSWLPPEINSAR(I)
1	3738.6086	3741.7118		356	394	0	(R)MASSAMAGLGAMPAEVPAAGGPMGMMPMPMGMPAGMMGR(G)
1	3754.6035	3757.7111	1Oxidation	356	394	0	(R)MASSAMAGLGAMPAEVPAAGGPMGMMPMPMGMPAGMMGR(G)
1	3770.5984	3773.7105	2Oxidation	356	394	0	(R)MASSAMAGLGAMPAEVPAAGGPMGMMPMPMGMPAGMMGR(G)
1	3786.5934	3789.7099	3Oxidation	356	394	0	(R)MASSAMAGLGAMPAEVPAAGGPMGMMPMPMGMPAGMMGR(G)
1	3802.5883	3805.7092	4Oxidation	356	394	0	(R)MASSAMAGLGAMPAEVPAAGGPMGMMPMPMGMPAGMMGR(G)
1	3818.5832	3821.7086	5Oxidation	356	394	0	(R)MASSAMAGLGAMPAEVPAAGGPMGMMPMPMGMPAGMMGR(G)
1	3834.5781	3837.7080	6Oxidation	356	394	0	(R)MASSAMAGLGAMPAEVPAAGGPMGMMPMPMGMPAGMMGR(G)
1	3850.5730	3853.7073	7Oxidation	356	394	0	(R)MASSAMAGLGAMPAEVPAAGGPMGMMPMPMGMPAGMMGR(G)
1	3866.5679	3869.7067	8Oxidation	356	394	0	(R)MASSAMAGLGAMPAEVPAAGGPMGMMPMPMGMPAGMMGR(G)
1	3882.5628	3885.7061	9Oxidation	356	394	0	(R)MASSAMAGLGAMPAEVPAAGGPMGMMPMPMGMPAGMMGR(G)
1	3898.5578	3901.7055	10Oxidation	356	394	0	(R)MASSAMAGLGAMPAEVPAAGGPMGMMPMPMGMPAGMMGR(G)
1	3914.5527	3917.7048	11Oxidation	356	394	0	(R)MASSAMAGLGAMPAEVPAAGGPMGMMPMPMGMPAGMMGR(G)

## Sheet: Rv2623_28 MS-Digest
Rv2623/8 fusion protein tryptic digest prediction
Number	m/z	m/z	Modifications	Start	End	Missed	Sequence
	(mi)	(av)				Cleavages
1	899.4442	899.9471		139	146	1	(R)SHDGRTAR(V)
1	901.5102	902.0444		78	85	0	(K)VVEQASLR(A)
1	924.5149	925.0790		70	77	0	(R)HLIDDALK(V)
1	926.4227	926.9726		63	69	0	(R)WQQDHGR(H)
1	1087.5643	1088.2185		26	34	1	(R)WAARDAELR(K)
1	1380.7118	1381.5376		127	138	0	(K)VQSATIYQVTDR(S)
1	1508.8067	1509.7127		126	138	1	(R)KVQSATIYQVTDR(S)
1	1807.0072	1808.1006		70	85	1	(R)HLIDDALKVVEQASLR(A)
1	1831.9198	1833.0288		63	77	1	(R)WQQDHGRHLIDDALK(V)
1	1932.9522	1934.0883		127	143	1	(K)VQSATIYQVTDRSHDGR(T)
1	2076.0055	2077.4554		109	125	0	(R)WGVHQEAMMNLAIWHPR(K)
1	2092.0004	2093.4548	1Oxidation	109	125	0	(R)WGVHQEAMMNLAIWHPR(K)
1	2107.9953	2109.4542	2Oxidation	109	125	0	(R)WGVHQEAMMNLAIWHPR(K)
1	2204.1004	2205.6306		109	126	1	(R)WGVHQEAMMNLAIWHPRK(V)
1	2220.0953	2221.6300	1Oxidation	109	126	1	(R)WGVHQEAMMNLAIWHPRK(V)
1	2236.0903	2237.6294	2Oxidation	109	126	1	(R)WGVHQEAMMNLAIWHPRK(V)
1	2252.2761	2253.6664		86	108	0	(R)AGPPTVHSEIVPAAAVPTLVIGR(W)
1	2281.1863	2282.6176		179	200	0	(R)IGDWPAAYAIGEHLSVEIAVAV(-)
1	2313.2045	2314.5733	1Met-loss	1	25	0	(-)MSSGNSSLGIIVGIDDSPAAQVAVR(W)
1	2355.2150	2356.6108	1Met-loss+Acetyl	1	25	0	(-)MSSGNSSLGIIVGIDDSPAAQVAVR(W)
1	2444.2450	2445.7711		1	25	0	(-)MSSGNSSLGIIVGIDDSPAAQVAVR(W)
1	2460.2399	2461.7704	1Oxidation	1	25	0	(-)MSSGNSSLGIIVGIDDSPAAQVAVR(W)
1	2486.2555	2487.8086	1Acetyl	1	25	0	(-)MSSGNSSLGIIVGIDDSPAAQVAVR(W)
1	2502.2504	2503.8080	1Acetyl 1Oxidation	1	25	0	(-)MSSGNSSLGIIVGIDDSPAAQVAVR(W)
1	2607.3929	2609.0189		176	200	1	(R)AVRIGDWPAAYAIGEHLSVEIAVAV(-)
1	2797.4591	2799.1353	1Met-loss	1	29	1	(-)MSSGNSSLGIIVGIDDSPAAQVAVRWAAR(D)
1	2839.4697	2841.1728	1Met-loss+Acetyl	1	29	1	(-)MSSGNSSLGIIVGIDDSPAAQVAVRWAAR(D)
1	2903.6757	2905.5188		36	62	0	(K)IPLTLVHAVSPEVATWLEVPLPPGVLR(W)
1	2928.4996	2930.3331		1	29	1	(-)MSSGNSSLGIIVGIDDSPAAQVAVRWAAR(D)
1	2944.4945	2946.3324	1Oxidation	1	29	1	(-)MSSGNSSLGIIVGIDDSPAAQVAVRWAAR(D)
1	2970.5102	2972.3706	1Acetyl	1	29	1	(-)MSSGNSSLGIIVGIDDSPAAQVAVRWAAR(D)
1	2986.5051	2988.3700	1Acetyl 1Oxidation	1	29	1	(-)MSSGNSSLGIIVGIDDSPAAQVAVRWAAR(D)
1	3028.5110	3030.3359		147	175	0	(R)VPGDEITSTVSGWLSELGTQSPLADELAR(A)
1	3031.7707	3033.6940		35	62	1	(R)KIPLTLVHAVSPEVATWLEVPLPPGVLR(W)
1	3134.7684	3136.6880		78	108	1	(K)VVEQASLRAGPPTVHSEIVPAAAVPTLVIGR(W)
1	3354.7176	3356.7373		147	178	1	(R)VPGDEITSTVSGWLSELGTQSPLADELARAVR(I)
1	3356.6969	3358.7096		144	175	1	(R)TARVPGDEITSTVSGWLSELGTQSPLADELAR(A)
1	3811.0806	3813.4687		36	69	1	(K)IPLTLVHAVSPEVATWLEVPLPPGVLRWQQDHGR(H)
Rv2623 tryptic digest prediction
Number	m/z	m/z	Modifications	Start	End	Missed	Sequence
	(mi)	(av)				Cleavages
1	859.4421	859.9659		224	230	0	(R)LAGWQER(Y)
1	901.5102	902.0444		78	85	0	(K)VVEQASLR(A)
1	924.5149	925.0790		70	77	0	(R)HLIDDALK(V)
1	926.4227	926.9726		63	69	0	(R)WQQDHGR(H)
1	933.5152	934.0895		231	238	0	(R)YPNVAITR(V)
1	1039.6007	1040.2177		239	247	1	(R)VVVRDQPAR(Q)
1	1087.5643	1088.2185		26	34	1	(R)WAARDAELR(K)
1	1101.6626	1102.3272		128	138	0	(R)LLGSVSSGLLR(H)
1	1185.6838	1186.4023		287	297	1	(R)TPVIVARESLT(-)
1	1210.6651	1211.3744		243	252	1	(R)DQPARQLVQR(S)
1	1273.6747	1274.4249		253	264	0	(R)SEEAQLVVVGSR(G)
1	1376.7025	1377.6779		110	123	0	(K)DAVLMVVGCLGSGR(W)
1	1386.8216	1387.6783		231	242	1	(R)YPNVAITRVVVR(D)
1	1392.6974	1393.6773	1Oxidation	110	123	0	(K)DAVLMVVGCLGSGR(W)
1	1486.7972	1487.6658		253	266	1	(R)SEEAQLVVVGSRGR(G)
1	1597.9173	1598.9003		124	138	1	(R)WPGRLLGSVSSGLLR(H)
1	1773.9395	1775.0326		224	238	1	(R)LAGWQERYPNVAITR(V)
1	1807.0072	1808.1006		70	85	1	(R)HLIDDALKVVEQASLR(A)
1	1831.9198	1833.0288		63	77	1	(R)WQQDHGRHLIDDALK(V)
1	1872.9571	1874.2510		110	127	1	(K)DAVLMVVGCLGSGRWPGR(L)
1	1881.0189	1882.1399	1Gln->pyro-Glu	248	264	1	(R)QLVQRSEEAQLVVVGSR(G)
1	1888.9520	1890.2504	1Oxidation	110	127	1	(K)DAVLMVVGCLGSGRWPGR(L)
1	1898.0454	1899.1705		248	264	1	(R)QLVQRSEEAQLVVVGSR(G)
1	1935.9957	1937.2388		267	286	0	(R)GGYAGMLVGSVGETVAQLAR(T)
1	1951.9906	1953.2382	1Oxidation	267	286	0	(R)GGYAGMLVGSVGETVAQLAR(T)
1	2149.1182	2150.4797		265	286	1	(R)GRGGYAGMLVGSVGETVAQLAR(T)
1	2165.1132	2166.4791	1Oxidation	265	286	1	(R)GRGGYAGMLVGSVGETVAQLAR(T)
1	2313.2045	2314.5733	1Met-loss	1	25	0	(-)MSSGNSSLGIIVGIDDSPAAQVAVR(W)
1	2355.2150	2356.6108	1Met-loss+Acetyl	1	25	0	(-)MSSGNSSLGIIVGIDDSPAAQVAVR(W)
1	2387.2639	2388.8058		86	109	0	(R)AGPPTVHSEIVPAAAVPTLVDMSK(D)
1	2403.2588	2404.8052	1Oxidation	86	109	0	(R)AGPPTVHSEIVPAAAVPTLVDMSK(D)
1	2444.2450	2445.7711		1	25	0	(-)MSSGNSSLGIIVGIDDSPAAQVAVR(W)
1	2460.2399	2461.7704	1Oxidation	1	25	0	(-)MSSGNSSLGIIVGIDDSPAAQVAVR(W)
1	2486.2555	2487.8086	1Acetyl	1	25	0	(-)MSSGNSSLGIIVGIDDSPAAQVAVR(W)
1	2502.2504	2503.8080	1Acetyl 1Oxidation	1	25	0	(-)MSSGNSSLGIIVGIDDSPAAQVAVR(W)
1	2672.4552	2674.1573		267	293	1	(R)GGYAGMLVGSVGETVAQLARTPVIVAR(E)
1	2688.4501	2690.1566	1Oxidation	267	293	1	(R)GGYAGMLVGSVGETVAQLARTPVIVAR(E)
1	2797.4591	2799.1353	1Met-loss	1	29	1	(-)MSSGNSSLGIIVGIDDSPAAQVAVRWAAR(D)
1	2839.4697	2841.1728	1Met-loss+Acetyl	1	29	1	(-)MSSGNSSLGIIVGIDDSPAAQVAVRWAAR(D)
1	2903.6757	2905.5188		36	62	0	(K)IPLTLVHAVSPEVATWLEVPLPPGVLR(W)
1	2928.4996	2930.3331		1	29	1	(-)MSSGNSSLGIIVGIDDSPAAQVAVRWAAR(D)
1	2944.4945	2946.3324	1Oxidation	1	29	1	(-)MSSGNSSLGIIVGIDDSPAAQVAVRWAAR(D)
1	2970.5102	2972.3706	1Acetyl	1	29	1	(-)MSSGNSSLGIIVGIDDSPAAQVAVRWAAR(D)
1	2986.5051	2988.3700	1Acetyl 1Oxidation	1	29	1	(-)MSSGNSSLGIIVGIDDSPAAQVAVRWAAR(D)
1	3031.7707	3033.6940		35	62	1	(R)KIPLTLVHAVSPEVATWLEVPLPPGVLR(W)
1	3269.7562	3271.8275		78	109	1	(K)VVEQASLRAGPPTVHSEIVPAAAVPTLVDMSK(D)
1	3285.7511	3287.8268	1Oxidation	78	109	1	(K)VVEQASLRAGPPTVHSEIVPAAAVPTLVDMSK(D)
1	3744.9485	3747.4610		86	123	1	(R)AGPPTVHSEIVPAAAVPTLVDMSKDAVLMVVGCLGSGR(W)
1	3760.9434	3763.4603	1Oxidation	86	123	1	(R)AGPPTVHSEIVPAAAVPTLVDMSKDAVLMVVGCLGSGR(W)
1	3776.9384	3779.4597	2Oxidation	86	123	1	(R)AGPPTVHSEIVPAAAVPTLVDMSKDAVLMVVGCLGSGR(W)
1	3811.0806	3813.4687		36	69	1	(K)IPLTLVHAVSPEVATWLEVPLPPGVLRWQQDHGR(H)
Rv2628 tryptic digest prediction
Number	m/z	m/z	Modifications	Start	End	Missed	Sequence
	(mi)	(av)				Cleavages
1	875.4516	876.0312		1	7	0	(-)MSTQRPR(H)
1	891.4465	892.0306	1Oxidation	1	7	0	(-)MSTQRPR(H)
1	899.4442	899.9471		59	66	1	(R)SHDGRTAR(V)
1	917.4622	918.0688	1Acetyl	1	7	0	(-)MSTQRPR(H)
1	933.4571	934.0681	1Acetyl 1Oxidation	1	7	0	(-)MSTQRPR(H)
1	1047.5370	1048.1966		13	22	0	(R)AVGPYAWAGR(C)
1	1294.7087	1295.4554	1Met-loss	1	12	1	(-)MSTQRPRHSGIR(A)
1	1336.7193	1337.4930	1Met-loss+Acetyl	1	12	1	(-)MSTQRPRHSGIR(A)
1	1363.6688	1364.5812		13	25	1	(R)AVGPYAWAGRCGR(I)
1	1380.7118	1381.5376		47	58	0	(K)VQSATIYQVTDR(S)
1	1425.7492	1426.6533		1	12	1	(-)MSTQRPRHSGIR(A)
1	1441.7441	1442.6526	1Oxidation	1	12	1	(-)MSTQRPRHSGIR(A)
1	1467.7597	1468.6908	1Acetyl	1	12	1	(-)MSTQRPRHSGIR(A)
1	1483.7547	1484.6902	1Acetyl 1Oxidation	1	12	1	(-)MSTQRPRHSGIR(A)
1	1508.8067	1509.7127		46	58	1	(R)KVQSATIYQVTDR(S)
1	1597.8346	1598.8186		8	22	1	(R)HSGIRAVGPYAWAGR(C)
1	1932.9522	1934.0883		47	63	1	(K)VQSATIYQVTDRSHDGR(T)
1	2076.0055	2077.4554		29	45	0	(R)WGVHQEAMMNLAIWHPR(K)
1	2092.0004	2093.4548	1Oxidation	29	45	0	(R)WGVHQEAMMNLAIWHPR(K)
1	2107.9953	2109.4542	2Oxidation	29	45	0	(R)WGVHQEAMMNLAIWHPR(K)
1	2204.1004	2205.6306		29	46	1	(R)WGVHQEAMMNLAIWHPRK(V)
1	2220.0953	2221.6300	1Oxidation	29	46	1	(R)WGVHQEAMMNLAIWHPRK(V)
1	2236.0903	2237.6294	2Oxidation	29	46	1	(R)WGVHQEAMMNLAIWHPRK(V)
1	2281.1863	2282.6176		99	120	0	(R)IGDWPAAYAIGEHLSVEIAVAV(-)
1	2402.2121	2403.8568		26	45	1	(R)IGRWGVHQEAMMNLAIWHPR(K)
1	2418.2070	2419.8562	1Oxidation	26	45	1	(R)IGRWGVHQEAMMNLAIWHPR(K)
1	2434.2019	2435.8555	2Oxidation	26	45	1	(R)IGRWGVHQEAMMNLAIWHPR(K)
1	2607.3929	2609.0189		96	120	1	(R)AVRIGDWPAAYAIGEHLSVEIAVAV(-)
1	3028.5110	3030.3359		67	95	0	(R)VPGDEITSTVSGWLSELGTQSPLADELAR(A)
1	3354.7176	3356.7373		67	98	1	(R)VPGDEITSTVSGWLSELGTQSPLADELARAVR(I)
1	3356.6969	3358.7096		64	95	1	(R)TARVPGDEITSTVSGWLSELGTQSPLADELAR(A)

## Sheet: Rv0071_74 MS-Digest
Rv0071/74 fusion tryptic peptide prediction
Number	m/z	m/z	Modifications	Start	End	Missed	Sequence
	(mi)	(av)				Cleavages
1	852.4210	852.9277		65	70	1	(R)EEYRQK(T)
1	865.5115	866.0197		37	44	1	(R)RHAAAALR(S)
1	871.5108	872.0209		235	242	1	(R)RLIDAGAR(V)
1	892.4887	893.0366		57	64	0	(R)DYAALALR(E)
1	987.5370	988.1411		112	120	1	(R)AARGADWIK(V)
1	1213.6535	1214.3721		243	255	0	(R)VALSTDAGVAPGR(R)
1	1303.6965	1304.4543		45	56	1	(R)SGITTIRDLGDR(D)
1	1369.7546	1370.5607		243	256	1	(R)VALSTDAGVAPGRR(H)
1	1437.8285	1438.6830		38	51	1	(R)HAAAALRSGITTIR(D)
1	1448.7492	1449.6162		52	64	1	(R)DLGDRDYAALALR(E)
1	1469.7383	1470.6348		57	68	1	(R)DYAALALREEYR(Q)
1	1541.7958	1542.7425		257	269	0	(R)HDVLPDDLVYLSR(H)
1	1622.9112	1623.9015		71	86	0	(K)TTVGPELVVSGPPLTR(S)
1	1697.8969	1698.9311		256	269	1	(R)RHDVLPDDLVYLSR(H)
1	1776.8763	1777.9403		329	346	0	(R)SGTQVPLQASAVGYNTPS(-)
1	1862.0382	1863.1776	1Gln->pyro-Glu	69	86	1	(R)QKTTVGPELVVSGPPLTR(S)
1	1879.0647	1880.2082		69	86	1	(R)QKTTVGPELVVSGPPLTR(S)
1	1910.0454	1911.1816		236	255	1	(R)LIDAGARVALSTDAGVAPGR(R)
1	2102.0375	2103.4193		214	231	0	(R)VYPEMPENLVAVVQDGWR(N)
1	2118.0325	2119.4187	1Oxidation	214	231	0	(R)VYPEMPENLVAVVQDGWR(N)
1	2289.1622	2290.5564		325	346	1	(K)AVWRSGTQVPLQASAVGYNTPS(-)
1	2386.1568	2387.6525		270	294	0	(R)HGFTSTEVLTGATAAAAASCGLGHR(K)
1	2485.2656	2486.8729		214	234	1	(R)VYPEMPENLVAVVQDGWRNIR(R)
1	2501.2606	2502.8723	1Oxidation	214	234	1	(R)VYPEMPENLVAVVQDGWRNIR(R)
1	2514.2518	2515.8277		270	295	1	(R)HGFTSTEVLTGATAAAAASCGLGHRK(G)
1	2660.2409	2661.9277		87	111	0	(R)SGGHCWFLGGVADSVEELVDAVQER(A)
1	2666.3130	2668.0162		298	324	0	(R)IAPGYDADLLAVAAGVDHDPAGLCDVK(A)
1	2879.4356	2881.2570		296	324	1	(K)GRIAPGYDADLLAVAAGVDHDPAGLCDVK(A)
1	2958.4163	2960.2749		87	114	1	(R)SGGHCWFLGGVADSVEELVDAVQERAAR(G)
1	3178.5990	3180.6323		298	328	1	(R)IAPGYDADLLAVAAGVDHDPAGLCDVKAVWR(S)
1	3326.7002	3328.7208	1Met-loss	1	34	0	(-)MSSITVSVDPVDPVDPVDPVDPVDPVDAVVAVGR(A)
1	3368.7108	3370.7584	1Met-loss+Acetyl	1	34	0	(-)MSSITVSVDPVDPVDPVDPVDPVDPVDAVVAVGR(A)
1	3457.7407	3459.9186		1	34	0	(-)MSSITVSVDPVDPVDPVDPVDPVDPVDAVVAVGR(A)
1	3473.7356	3475.9180	1Oxidation	1	34	0	(-)MSSITVSVDPVDPVDPVDPVDPVDPVDAVVAVGR(A)
1	3499.7513	3501.9562	1Acetyl	1	34	0	(-)MSSITVSVDPVDPVDPVDPVDPVDPVDAVVAVGR(A)
1	3515.7462	3517.9555	1Acetyl 1Oxidation	1	34	0	(-)MSSITVSVDPVDPVDPVDPVDPVDPVDAVVAVGR(A)
1	3553.8384	3555.9888	1Met-loss	1	36	1	(-)MSSITVSVDPVDPVDPVDPVDPVDPVDAVVAVGRAR(R)
1	3595.8490	3598.0263	1Met-loss+Acetyl	1	36	1	(-)MSSITVSVDPVDPVDPVDPVDPVDPVDAVVAVGRAR(R)
1	3684.8789	3687.1866		1	36	1	(-)MSSITVSVDPVDPVDPVDPVDPVDPVDAVVAVGRAR(R)
1	3700.8738	3703.1859	1Oxidation	1	36	1	(-)MSSITVSVDPVDPVDPVDPVDPVDPVDAVVAVGRAR(R)
1	3726.8895	3729.2241	1Acetyl	1	36	1	(-)MSSITVSVDPVDPVDPVDPVDPVDPVDAVVAVGRAR(R)
1	3742.8844	3745.2235	1Acetyl 1Oxidation	1	36	1	(-)MSSITVSVDPVDPVDPVDPVDPVDPVDAVVAVGRAR(R)
1	3908.9348	3911.3722		257	294	1	(R)HDVLPDDLVYLSRHGFTSTEVLTGATAAAAASCGLGHR(K)
Rv0071 tryptic peptide prediction
Number	m/z	m/z	Modifications	Start	End	Missed	Sequence
	(mi)	(av)				Cleavages
1	815.4522	815.9560		173	178	0	(R)LVNWQR(I)
1	866.5458	867.0857		71	79	0	(K)IPKPGGLGK(V)
1	941.5415	942.1096		83	91	0	(R)LGIPTVADR(V)
1	945.4789	946.0569		191	198	0	(R)WLTDPTGR(W)
1	959.5197	960.1246		139	146	0	(R)WVLDADIK(A)
1	976.4635	977.0737		183	189	0	(R)WNWTDVR(R)
1	994.6408	995.2609		70	79	1	(R)KIPKPGGLGK(V)
1	1084.6374	1085.3052		173	180	1	(R)LVNWQRIR(H)
1	1085.5044	1086.2189		152	160	0	(R)IDHADLMDR(V)
1	1097.6426	1098.2983		82	91	1	(R)RLGIPTVADR(V)
1	1101.4993	1102.2183	1Oxidation	152	160	0	(R)IDHADLMDR(V)
1	1101.5800	1102.2456		190	198	1	(R)RWLTDPTGR(W)
1	1121.7153	1122.4077		71	81	1	(K)IPKPGGLGKVR(R)
1	1132.5647	1133.2623		183	190	1	(R)WNWTDVRR(W)
1	1171.6331	1172.3402		58	67	0	(K)SGQFRPQPVR(E)
1	1183.7058	1184.4386		170	178	1	(R)VLRLVNWQR(I)
1	1269.6236	1270.4043		181	189	1	(R)HRWNWTDVR(R)
1	1284.6583	1285.4511		224	235	0	(R)GNTIPTPWTQAV(-)
1	1340.6739	1341.5409		152	162	1	(R)IDHADLMDRVR(H)
1	1356.6689	1357.5403	1Oxidation	152	162	1	(R)IDHADLMDRVR(H)
1	1456.7768	1457.6450		58	69	1	(K)SGQFRPQPVRER(K)
1	1551.7624	1552.8033		139	151	1	(R)WVLDADIKACFDR(I)
1	1603.8227	1604.8169		222	235	1	(R)YRGNTIPTPWTQAV(-)
1	1642.9024	1643.8978		54	67	1	(R)TELKSGQFRPQPVR(E)
1	1650.9901	1652.0022		83	98	1	(R)LGIPTVADRVVQAALK(L)
1	1677.7472	1678.8975		147	160	1	(K)ACFDRIDHADLMDR(V)
1	1693.7421	1694.8969	1Oxidation	147	160	1	(K)ACFDRIDHADLMDR(V)
1	1732.9116	1733.9711		39	53	0	(R)IESEIGALEFLNELR(T)
1	2000.9825	2002.2073		122	138	0	(R)AHDTIAEIHLFGTQEYR(W)
1	2157.0836	2158.3959		121	138	1	(R)RAHDTIAEIHLFGTQEYR(W)
1	2175.1709	2176.5419		199	218	0	(R)WHPISADGITLFNPAAVPIR(R)
1	2204.1809	2205.5287		39	57	1	(R)IESEIGALEFLNELRTELK(S)
1	2331.2720	2332.7305		199	219	1	(R)WHPISADGITLFNPAAVPIRR(Y)
1	2582.3290	2583.9651		99	120	0	(K)LVLEPIFETDFEPVSYGFRPAR(R)
1	2738.4301	2740.1537		99	121	1	(K)LVLEPIFETDFEPVSYGFRPARR(A)
1	2941.4843	2943.3092		122	146	1	(R)AHDTIAEIHLFGTQEYRWVLDADIK(A)
1	3101.6320	3103.5761		191	218	1	(R)WLTDPTGRWHPISADGITLFNPAAVPIR(R)
1	3291.7776	3293.8577		92	120	1	(R)VVQAALKLVLEPIFETDFEPVSYGFRPAR(R)
1	3630.8385	3633.0257	1Met-loss	1	38	0	(-)MSSITVSVDPVDPVDPVDPVDPVDAVVAAGSDGLTVAR(I)
1	3672.8491	3675.0632	1Met-loss+Acetyl	1	38	0	(-)MSSITVSVDPVDPVDPVDPVDPVDAVVAAGSDGLTVAR(I)
1	3761.8790	3764.2235		1	38	0	(-)MSSITVSVDPVDPVDPVDPVDPVDAVVAAGSDGLTVAR(I)
1	3777.8739	3780.2228	1Oxidation	1	38	0	(-)MSSITVSVDPVDPVDPVDPVDPVDAVVAAGSDGLTVAR(I)
1	3803.8895	3806.2610	1Acetyl	1	38	0	(-)MSSITVSVDPVDPVDPVDPVDPVDAVVAAGSDGLTVAR(I)
1	3819.8845	3822.2604	1Acetyl 1Oxidation	1	38	0	(-)MSSITVSVDPVDPVDPVDPVDPVDAVVAAGSDGLTVAR(I)
Rv0074 tryptic peptide prediction
Number	m/z	m/z	Modifications	Start	End	Missed	Sequence
	(mi)	(av)				Cleavages
1	852.4210	852.9277		130	135	1	(R)EEYRQK(T)
1	865.5115	866.0197		102	109	1	(R)RHAAAALR(S)
1	871.5108	872.0209		300	307	1	(R)RLIDAGAR(V)
1	892.4887	893.0366		122	129	0	(R)DYAALALR(E)
1	899.3716	900.0065	1Gln->pyro-Glu	22	28	0	(R)QMFDGYR(F)
1	915.3665	916.0059	1Gln->pyro-Glu 1Oxidation	22	28	0	(R)QMFDGYR(F)
1	916.3982	917.0372		22	28	0	(R)QMFDGYR(F)
1	932.3931	933.0365	1Oxidation	22	28	0	(R)QMFDGYR(F)
1	987.5370	988.1411		177	185	1	(R)AARGADWIK(V)
1	1139.6419	1140.3328		32	42	0	(R)GPVLVVVEDGR(I)
1	1143.5364	1144.3051		20	28	1	(R)ARQMFDGYR(F)
1	1159.5313	1160.3045	1Oxidation	20	28	1	(R)ARQMFDGYR(F)
1	1213.6535	1214.3721		308	320	0	(R)VALSTDAGVAPGR(R)
1	1303.6965	1304.4543		110	121	1	(R)SGITTIRDLGDR(D)
1	1330.5997	1331.5045	1Gln->pyro-Glu	22	31	1	(R)QMFDGYRFQR(G)
1	1346.5946	1347.5039	1Gln->pyro-Glu 1Oxidation	22	31	1	(R)QMFDGYRFQR(G)
1	1347.6263	1348.5352		22	31	1	(R)QMFDGYRFQR(G)
1	1363.6212	1364.5346	1Oxidation	22	31	1	(R)QMFDGYRFQR(G)
1	1369.7546	1370.5607		308	321	1	(R)VALSTDAGVAPGRR(H)
1	1437.8285	1438.6830		103	116	1	(R)HAAAALRSGITTIR(D)
1	1442.7710	1443.6123	1Met-loss	1	15	0	(-)MGDLSISQVSARPGR(I)
1	1448.7492	1449.6162		117	129	1	(R)DLGDRDYAALALR(E)
1	1469.7383	1470.6348		122	133	1	(R)DYAALALREEYR(Q)
1	1484.7816	1485.6498	1Met-loss+Acetyl	1	15	0	(-)MGDLSISQVSARPGR(I)
1	1541.7958	1542.7425		322	334	0	(R)HDVLPDDLVYLSR(H)
1	1570.8700	1571.8308		29	42	1	(R)FQRGPVLVVVEDGR(I)
1	1573.8115	1574.8101		1	15	0	(-)MGDLSISQVSARPGR(I)
1	1589.8064	1590.8095	1Oxidation	1	15	0	(-)MGDLSISQVSARPGR(I)
1	1615.8221	1616.8477	1Acetyl	1	15	0	(-)MGDLSISQVSARPGR(I)
1	1622.9112	1623.9015		136	151	0	(K)TTVGPELVVSGPPLTR(S)
1	1631.8170	1632.8470	1Acetyl 1Oxidation	1	15	0	(-)MGDLSISQVSARPGR(I)
1	1697.8969	1698.9311		321	334	1	(R)RHDVLPDDLVYLSR(H)
1	1776.8763	1777.9403		394	411	0	(R)SGTQVPLQASAVGYNTPS(-)
1	1862.0382	1863.1776	1Gln->pyro-Glu	134	151	1	(R)QKTTVGPELVVSGPPLTR(S)
1	1879.0647	1880.2082		134	151	1	(R)QKTTVGPELVVSGPPLTR(S)
1	1882.0617	1883.1741	1Met-loss	1	19	1	(-)MGDLSISQVSARPGRIGIR(A)
1	1910.0454	1911.1816		301	320	1	(R)LIDAGARVALSTDAGVAPGR(R)
1	1924.0723	1925.2117	1Met-loss+Acetyl	1	19	1	(-)MGDLSISQVSARPGRIGIR(A)
1	2013.1022	2014.3719		1	19	1	(-)MGDLSISQVSARPGRIGIR(A)
1	2029.0971	2030.3713	1Oxidation	1	19	1	(-)MGDLSISQVSARPGRIGIR(A)
1	2055.1128	2056.4095	1Acetyl	1	19	1	(-)MGDLSISQVSARPGRIGIR(A)
1	2071.1077	2072.4088	1Acetyl 1Oxidation	1	19	1	(-)MGDLSISQVSARPGRIGIR(A)
1	2102.0375	2103.4193		279	296	0	(R)VYPEMPENLVAVVQDGWR(N)
1	2118.0325	2119.4187	1Oxidation	279	296	0	(R)VYPEMPENLVAVVQDGWR(N)
1	2289.1622	2290.5564		390	411	1	(K)AVWRSGTQVPLQASAVGYNTPS(-)
1	2386.1568	2387.6525		335	359	0	(R)HGFTSTEVLTGATAAAAASCGLGHR(K)
1	2485.2656	2486.8729		279	299	1	(R)VYPEMPENLVAVVQDGWRNIR(R)
1	2501.2606	2502.8723	1Oxidation	279	299	1	(R)VYPEMPENLVAVVQDGWRNIR(R)
1	2514.2518	2515.8277		335	360	1	(R)HGFTSTEVLTGATAAAAASCGLGHRK(G)
1	2660.2409	2661.9277		152	176	0	(R)SGGHCWFLGGVADSVEELVDAVQER(A)
1	2666.3130	2668.0162		363	389	0	(R)IAPGYDADLLAVAAGVDHDPAGLCDVK(A)
1	2879.4356	2881.2570		361	389	1	(K)GRIAPGYDADLLAVAAGVDHDPAGLCDVK(A)
1	2958.4163	2960.2749		152	179	1	(R)SGGHCWFLGGVADSVEELVDAVQERAAR(G)
1	3178.5990	3180.6323		363	393	1	(R)IAPGYDADLLAVAAGVDHDPAGLCDVKAVWR(S)
1	3908.9348	3911.3722		322	359	1	(R)HDVLPDDLVYLSRHGFTSTEVLTGATAAAAASCGLGHR(K

## Sheet: Pks15_1
Pks15/1 peptide prediction
Number	m/z	m/z	Modifications	Start	End	Missed	Sequence
	(mi)	(av)				Cleavages
1	805.387	805.934		1	6	0	(-)MIEEQR(T)
1	805.443	805.92		755	761	1	(R)FAAQGRR(V)
1	820.472	821.016		20	25	0	(K)LFHYLK(K)
1	821.382	821.933	1Oxidation	1	6	0	(-)MIEEQR(T)
1	821.413	822.026		1159	1164	0	(R)LPFCWR(G)
1	847.398	847.971	1Acetyl	1	6	0	(-)MIEEQR(T)
1	848.441	849.005		1918	1924	1	(R)DLARMSR(S)
1	863.393	863.971	1Acetyl 1Oxidation	1	6	0	(-)MIEEQR(T)
1	864.436	865.005	1Oxidation	1918	1924	1	(R)DLARMSR(S)
1	870.527	871.036		786	793	1	(R)VAARVQAR(E)
1	875.473	876.009		1569	1575	1	(R)GKWDTLR(A)
1	885.366	885.974		1589	1595	0	(R)TCEFEEK(F)
1	890.451	891.043		260	268	1	(R)GLAADGRCK(A)
1	892.489	893.037		1596	1603	0	(K)FLAVTEGR(G)
1	893.432	893.934		1151	1158	0	(K)TQASTETR(L)
1	904.584	905.141		620	626	1	(R)HLRLPLR(D)
1	915.562	916.115		1831	1838	1	(R)IDTVLRAK(V)
1	926.48	927.014	1Gln->pyro-Glu	258	266	1	(R)QRGLAADGR(C)
1	929.443	929.971		1341	1349	0	(R)SAQAENPGR(I)
1	943.507	944.044		258	266	1	(R)QRGLAADGR(C)
1	948.567	949.191		20	26	1	(K)LFHYLKK(V)
1	951.585	952.154		1753	1760	1	(R)HLVLASRR(G)
1	971.542	972.142		1744	1752	0	(R)HLVGAYGVR(H)
1	981.523	982.093		1165	1175	0	(R)GVSLHAGGAGR(V)
1	993.511	994.102		38	44	1	(R)LREYEQR(A)
1	994.514	995.196		1627	1635	1	(R)GGRFLEMGK(T)
1	1010.51	1011.2	1Oxidation	1627	1635	1	(R)GGRFLEMGK(T)
1	1031.54	1032.15		27	35	0	(K)VAVELDETR(A)
1	1050.64	1051.28		297	306	0	(R)LGHSVLAVVR(G)
1	1074.55	1075.17		504	514	0	(R)SAEALTAQAGR(L)
1	1086.59	1087.27		1685	1693	0	(R)LPVTTWDVR(C)
1	1101.54	1102.2		441	449	0	(R)EWSVDGRPR(R)
1	1102.64	1103.32		1432	1442	0	(R)VAVAAVGVNFR(D)
1	1106.53	1107.34		1666	1674	0	(R)MQEMLAEVR(E)
1	1122.53	1123.34	1Oxidation	1666	1674	0	(R)MQEMLAEVR(E)
1	1133.56	1134.24		1655	1665	0	(R)AFDLSEAGPAR(M)
1	1138.52	1139.34	2Oxidation	1666	1674	0	(R)MQEMLAEVR(E)
1	1159.63	1160.32		26	35	1	(K)KVAVELDETR(A)
1	1164.55	1165.25		77	86	0	(R)DVVSEFPTDR(G)
1	1174.59	1175.36		1781	1791	0	(K)VQVVACDVADR(A)
1	1174.62	1175.41		1701	1710	1	(R)FMSQARHIGK(V)
1	1174.64	1175.34		824	833	1	(R)RPVRFADSAR(H)
1	1190.61	1191.41	1Oxidation	1701	1710	1	(R)FMSQARHIGK(V)
1	1203.68	1204.42		1792	1803	0	(R)AAVAGLFAQLSR(E)
1	1206.74	1207.47		296	306	1	(R)RLGHSVLAVVR(G)
1	1209.63	1210.45		1630	1639	1	(R)FLEMGKTDIR(D)
1	1220.53	1221.23	1Gln->pyro-Glu	1984	1995	0	(R)QIDDTGDATSSK(S)
1	1222.66	1223.43		909	918	0	(R)VQLPTYAFQR(R)
1	1225.62	1226.45	1Oxidation	1630	1639	1	(R)FLEMGKTDIR(D)
1	1236.69	1237.42		1165	1177	1	(R)GVSLHAGGAGRVR(A)
1	1237.55	1238.26		1984	1995	0	(R)QIDDTGDATSSK(S)
1	1257.64	1258.39		441	450	1	(R)EWSVDGRPRR(A)
1	1258.67	1259.41		27	37	1	(K)VAVELDETRAR(L)
1	1258.69	1259.46		581	592	0	(K)TVVVFPGQGAQR(I)
1	1271.68	1272.52		45	57	0	(R)ATEPVAVVGIGCR(F)
1	1272.7	1273.55		1711	1722	0	(K)VVLTMPSALADR(L)
1	1288.69	1289.55	1Oxidation	1711	1722	0	(K)VVLTMPSALADR(L)
1	1315.68	1316.47		1675	1684	1	(R)ELFDTRELHR(L)
1	1361.68	1362.54	1Gln->pyro-Glu	1557	1568	0	(R)QWGVEVFVTASR(G)
1	1378.71	1379.57		1557	1568	0	(R)QWGVEVFVTASR(G)
1	1378.76	1379.61		908	918	1	(R)RVQLPTYAFQR(R)
1	1378.76	1379.61		909	919	1	(R)VQLPTYAFQRR(R)
1	1393.66	1394.45		1983	1995	1	(R)RQIDDTGDATSSK(S)
1	1409.62	1410.51		7	19	0	(R)TMSVEGADQQSEK(L)
1	1425.62	1426.51	1Oxidation	7	19	0	(R)TMSVEGADQQSEK(L)
1	1435.59	1436.51		1576	1588	0	(R)AMGFDDDHIGDSR(T)
1	1442.81	1443.7		1964	1978	0	(R)AQAGALPALFSGLAR(R)
1	1451.59	1452.51	1Oxidation	1576	1588	0	(R)AMGFDDDHIGDSR(T)
1	1455.7	1456.74		1694	1706	1	(R)CAPAAFRFMSQAR(H)
1	1471.69	1472.74	1Oxidation	1694	1706	1	(R)CAPAAFRFMSQAR(H)
1	1483.86	1484.75		1205	1217	0	(R)SLVTRPITAEQLR(A)
1	1513.82	1514.74		538	551	1	(R)SVFEHRAVVVGASR(E)
1	1546.8	1547.76	1Gln->pyro-Glu	1557	1570	1	(R)QWGVEVFVTASRGK(W)
1	1552.84	1553.88		490	503	0	(R)GPRPSMVPWVISAR(S)
1	1563.83	1564.8		1557	1570	1	(R)QWGVEVFVTASRGK(W)
1	1568.84	1569.88	1Oxidation	490	503	0	(R)GPRPSMVPWVISAR(S)
1	1587.79	1588.72		1764	1780	0	(R)AEGAAELAADLTEAGAK(V)
1	1590.81	1591.77		426	440	0	(R)VDWTSGAVSVLTEAR(E)
1	1611.83	1612.86		387	403	0	(K)SNMGHTQAAAGVAGVIK(M)
1	1621.88	1622.88		1681	1693	1	(R)ELHRLPVTTWDVR(C)
1	1627.82	1628.86	1Oxidation	387	403	0	(K)SNMGHTQAAAGVAGVIK(M)
1	1694.81	1695.84		1640	1654	0	(R)DAQEIAANYPGVQYR(A)
1	1695.83	1696.94		1151	1164	1	(K)TQASTETRLPFCWR(G)
1	1707.96	1709.08		1707	1722	1	(R)HIGKVVLTMPSALADR(L)
1	1723.95	1725.08	1Oxidation	1707	1722	1	(R)HIGKVVLTMPSALADR(L)
1	1742.86	1743.99		410	425	0	(R)HGVMPATLHVDEPSPR(V)
1	1748.01	1749.08		1744	1759	1	(R)HLVGAYGVRHLVLASR(R)
1	1758.84	1759.99		1589	1603	1	(R)TCEFEEKFLAVTEGR(G)
1	1758.86	1759.99	1Oxidation	410	425	0	(R)HGVMPATLHVDEPSPR(V)
1	1768.92	1770.06		1093	1108	0	(R)GYAYGPAFQGLVAIWR(R)
1	1772.96	1774.11		581	597	1	(K)TVVVFPGQGAQRIGMGR(E)
1	1783.92	1785.1		1159	1175	1	(R)LPFCWRGVSLHAGGAGR(V)
1	1788.95	1790.11	1Oxidation	581	597	1	(K)TVVVFPGQGAQRIGMGR(E)
1	1791.87	1792.96		160	177	0	(R)GSATGVYTGIFAASYGNR(D)
1	1802.94	1804.14		1685	1700	1	(R)LPVTTWDVRCAPAAFR(F)
1	1834.02	1835.17		1384	1401	0	(R)LSPAPALLALPAAESAWR(L)
1	1846.88	1847.94	1Gln->pyro-Glu	1984	2001	1	(R)QIDDTGDATSSKSALAQR(L)
1	1852.07	1853.19		1964	1981	1	(R)AQAGALPALFSGLARRPR(R)
1	1862.81	1863.94		87	103	0	(R)GWDVEGLYDPDPDAEGK(T)
1	1863.9	1864.98		1984	2001	1	(R)QIDDTGDATSSKSALAQR(L)
1	1867.9	1869.18		1666	1680	1	(R)MQEMLAEVRELFDTR(E)
1	1883.9	1885.18	1Oxidation	1666	1680	1	(R)MQEMLAEVRELFDTR(E)
1	1898.07	1899.21		1723	1743	0	(R)LADGTVVITGATGAVGGVLAR(H)
1	1899.89	1901.18	2Oxidation	1666	1680	1	(R)MQEMLAEVRELFDTR(E)
1	1900.92	1902.09		58	76	0	(R)FPGGVDGPDGLWDVVSAGR(D)
1	1915.94	1917.05		1761	1780	1	(R)GDRAEGAAELAADLTEAGAK(V)
1	1925.02	1926.24		1093	1109	1	(R)GYAYGPAFQGLVAIWRR(G)
1	1945.07	1946.27		1792	1809	1	(R)AAVAGLFAQLSREYPPVR(G)
1	1962.02	1963.21		1604	1622	0	(R)GVDVVLDSLAGEFVDASLR(L)
1	1973	1974.19		1110	1129	0	(R)GSELFAEVVAPGEAGVAVDR(M)
1	1976.99	1978.25		40	57	1	(R)EYEQRATEPVAVVGIGCR(F)
1	1996.99	1998.17		178	198	0	(R)DTGGLQGYGLTGTSISVASGR(V)
1	2040.13	2041.38		1958	1978	1	(R)AALDARAQAGALPALFSGLAR(R)
1	2064.95	2066.22	1Met-loss	1	19	1	(-)MIEEQRTMSVEGADQQSEK(L)
1	2080.95	2082.22	1Met-loss 1Oxidation	1	19	1	(-)MIEEQRTMSVEGADQQSEK(L)
1	2104.05	2105.33		269	290	0	(K)AFAAAADGTGWGEGAGVVVLER(L)
1	2106.93	2108.27		1571	1588	1	(K)WDTLRAMGFDDDHIGDSR(T)
1	2106.96	2108.26	1Met-loss+Acetyl	1	19	1	(-)MIEEQRTMSVEGADQQSEK(L)
1	2120.13	2121.41		1810	1830	0	(R)GVIHAAGVLDDAVITSLTPDR(I)
1	2122.92	2124.27	1Oxidation	1571	1588	1	(K)WDTLRAMGFDDDHIGDSR(T)
1	2122.96	2124.26	1Met-loss+Acetyl 1Oxidation	1	19	1	(-)MIEEQRTMSVEGADQQSEK(L)
1	2129.1	2130.38		1109	1129	1	(R)RGSELFAEVVAPGEAGVAVDR(M)
1	2165.15	2166.52		1534	1556	0	(K)AGESVLIHAGTGGVGMAAVQLAR(Q)
1	2172.17	2173.66		1130	1150	0	(R)MGMHPAVLDAVLHALGLAVEK(T)
1	2180.07	2181.38		1636	1654	1	(K)TDIRDAQEIAANYPGVQYR(A)
1	2181.14	2182.52	1Oxidation	1534	1556	0	(K)AGESVLIHAGTGGVGMAAVQLAR(Q)
1	2188.16	2189.66	1Oxidation	1130	1150	0	(R)MGMHPAVLDAVLHALGLAVEK(T)
1	2195.99	2197.42		1	19	1	(-)MIEEQRTMSVEGADQQSEK(L)
1	2204.16	2205.66	2Oxidation	1130	1150	0	(R)MGMHPAVLDAVLHALGLAVEK(T)
1	2211.07	2212.5		7	25	1	(R)TMSVEGADQQSEKLFHYLK(K)
1	2211.99	2213.42	1Oxidation	1	19	1	(-)MIEEQRTMSVEGADQQSEK(L)
1	2221.07	2222.56		1655	1674	1	(R)AFDLSEAGPARMQEMLAEVR(E)
1	2226.09	2227.37		307	329	0	(R)GSAVNQDGASNGLTAPNGLAQQR(V)
1	2227.07	2228.5	1Oxidation	7	25	1	(R)TMSVEGADQQSEKLFHYLK(K)
1	2227.98	2229.42	2Oxidation	1	19	1	(-)MIEEQRTMSVEGADQQSEK(L)
1	2237.07	2238.56	1Oxidation	1655	1674	1	(R)AFDLSEAGPARMQEMLAEVR(E)
1	2238	2239.46	1Acetyl	1	19	1	(-)MIEEQRTMSVEGADQQSEK(L)
1	2253.06	2254.56	2Oxidation	1655	1674	1	(R)AFDLSEAGPARMQEMLAEVR(E)
1	2254	2255.46	1Acetyl 1Oxidation	1	19	1	(-)MIEEQRTMSVEGADQQSEK(L)
1	2269.99	2271.46	1Acetyl 2Oxidation	1	19	1	(-)MIEEQRTMSVEGADQQSEK(L)
1	2301.94	2303.46		1576	1595	1	(R)AMGFDDDHIGDSRTCEFEEK(F)
1	2317.93	2319.46	1Oxidation	1576	1595	1	(R)AMGFDDDHIGDSRTCEFEEK(F)
1	2328.17	2329.79		387	409	1	(K)SNMGHTQAAAGVAGVIKMVQAMR(H)
1	2335.15	2336.65		267	290	1	(R)CKAFAAAADGTGWGEGAGVVVLER(L)
1	2344.17	2345.79	1Oxidation	387	409	1	(K)SNMGHTQAAAGVAGVIKMVQAMR(H)
1	2359.26	2360.76		1781	1803	1	(K)VQVVACDVADRAAVAGLFAQLSR(E)
1	2360.16	2361.79	2Oxidation	387	409	1	(K)SNMGHTQAAAGVAGVIKMVQAMR(H)
1	2364.18	2365.75		515	537	0	(R)LMAHVQANPGLDPIDVGCSLASR(S)
1	2376.16	2377.79	3Oxidation	387	409	1	(K)SNMGHTQAAAGVAGVIKMVQAMR(H)
1	2379.24	2380.79		139	159	0	(R)LMLEVSWEALEHAGIDPLSLR(G)
1	2380.17	2381.75	1Oxidation	515	537	0	(R)LMAHVQANPGLDPIDVGCSLASR(S)
1	2384.07	2385.52		87	107	1	(R)GWDVEGLYDPDPDAEGKTYTR(W)
1	2395.23	2396.78	1Oxidation	139	159	0	(R)LMLEVSWEALEHAGIDPLSLR(G)
1	2443.36	2444.85		1604	1626	1	(R)GVDVVLDSLAGEFVDASLRLLVR(G)
1	2448.24	2449.8		1180	1204	0	(R)FASAGADAISVDVCDATGLPVLTVR(S)
1	2459.21	2460.92		404	425	1	(K)MVQAMRHGVMPATLHVDEPSPR(V)
1	2468.2	2469.73		598	619	0	(R)ELYGELPVFAQAFDAVADELDR(H)
1	2475.21	2476.92	1Oxidation	404	425	1	(K)MVQAMRHGVMPATLHVDEPSPR(V)
1	2491.2	2492.92	2Oxidation	404	425	1	(K)MVQAMRHGVMPATLHVDEPSPR(V)
1	2507.2	2508.92	3Oxidation	404	425	1	(K)MVQAMRHGVMPATLHVDEPSPR(V)
1	2574.39	2575.94		552	580	0	(R)EQLIAGLAGLAAGEPGAGVAVGQPGSVGK(T)
1	2583.29	2585.04		232	257	0	(R)SGECDLALAGGVTVMGLPSIFVGFSR(Q)
1	2599.29	2601.03	1Oxidation	232	257	0	(R)SGECDLALAGGVTVMGLPSIFVGFSR(Q)
1	2608.38	2610.03		490	514	1	(R)GPRPSMVPWVISARSAEALTAQAGR(L)
1	2609.43	2611.04		1376	1401	1	(R)GGTVHAPRLSPAPALLALPAAESAWR(L)
1	2624.37	2626.03	1Oxidation	490	514	1	(R)GPRPSMVPWVISARSAEALTAQAGR(L)
1	2634.47	2636.08		1350	1375	0	(R)IVLIDTDAAVDASVLAGVGEPQLLVR(G)
1	2646.33	2647.93		269	295	1	(K)AFAAAADGTGWGEGAGVVVLERLSDAR(R)
1	2673.34	2674.95		426	449	1	(R)VDWTSGAVSVLTEAREWSVDGRPR(R)
1	2675.38	2677.07		1178	1204	1	(R)ARFASAGADAISVDVCDATGLPVLTVR(S)
1	2743.36	2745.06		1764	1791	1	(R)AEGAAELAADLTEAGAKVQVVACDVADR(A)
1	2776.37	2778.25		762	785	0	(R)VHQLAVSHAFHSPLMEPMLEEFAR(V)
1	2792.36	2794.25	1Oxidation	762	785	0	(R)VHQLAVSHAFHSPLMEPMLEEFAR(V)
1	2808.36	2810.25	2Oxidation	762	785	0	(R)VHQLAVSHAFHSPLMEPMLEEFAR(V)
1	2809.35	2811.06		1640	1665	1	(R)DAQEIAANYPGVQYRAFDLSEAGPAR(M)
1	2817.55	2819.25		1810	1836	1	(R)GVIHAAGVLDDAVITSLTPDRIDTVLR(A)
1	2835.49	2837.22		1596	1622	1	(K)FLAVTEGRGVDVVLDSLAGEFVDASLR(L)
1	2848.42	2850.25	1Gln->pyro-Glu	1890	1917	0	(R)QAAGLAGISLAWGLWEQPGGMTAHLSSR(D)
1	2850.59	2852.33		1723	1752	1	(R)LADGTVVITGATGAVGGVLARHLVGAYGVR(H)
1	2861.52	2863.26		1804	1830	1	(R)EYPPVRGVIHAAGVLDDAVITSLTPDR(I)
1	2864.41	2866.25	1Gln->pyro-Glu 1Oxidation	1890	1917	0	(R)QAAGLAGISLAWGLWEQPGGMTAHLSSR(D)
1	2865.45	2867.28		1890	1917	0	(R)QAAGLAGISLAWGLWEQPGGMTAHLSSR(D)
1	2867.45	2869.36		232	259	1	(R)SGECDLALAGGVTVMGLPSIFVGFSRQR(G)
1	2874.44	2876.22		598	622	1	(R)ELYGELPVFAQAFDAVADELDRHLR(L)
1	2881.44	2883.28	1Oxidation	1890	1917	0	(R)QAAGLAGISLAWGLWEQPGGMTAHLSSR(D)
1	2883.45	2885.35	1Oxidation	232	259	1	(R)SGECDLALAGGVTVMGLPSIFVGFSRQR(G)
1	2932.47	2934.44		761	785	1	(R)RVHQLAVSHAFHSPLMEPMLEEFAR(V)
1	2948.47	2950.44	1Oxidation	761	785	1	(R)RVHQLAVSHAFHSPLMEPMLEEFAR(V)
1	2964.46	2966.43	2Oxidation	761	785	1	(R)RVHQLAVSHAFHSPLMEPMLEEFAR(V)
1	2982.47	2984.38		593	619	1	(R)IGMGRELYGELPVFAQAFDAVADELDR(H)
1	2987.56	2989.44		1402	1431	0	(R)LAAGGGGTLEDLVIQPCPEVQAPLQAGQVR(V)
1	2998.46	3000.38	1Oxidation	593	619	1	(R)IGMGRELYGELPVFAQAFDAVADELDR(H)
1	3008.34	3010.17		77	103	1	(R)DVVSEFPTDRGWDVEGLYDPDPDAEGK(T)
1	3046.45	3048.32		58	86	1	(R)FPGGVDGPDGLWDVVSAGRDVVSEFPTDR(G)
1	3046.58	3048.58		1130	1158	1	(R)MGMHPAVLDAVLHALGLAVEKTQASTETR(L)
1	3062.58	3064.58	1Oxidation	1130	1158	1	(R)MGMHPAVLDAVLHALGLAVEKTQASTETR(L)
1	3078.57	3080.57	2Oxidation	1130	1158	1	(R)MGMHPAVLDAVLHALGLAVEKTQASTETR(L)
1	3092.62	3094.58		1309	1340	0	(R)AATLVVLTHGGVGLAGEDISDLAAAAVWGMAR(S)
1	3108.61	3110.58	1Oxidation	1309	1340	0	(R)AATLVVLTHGGVGLAGEDISDLAAAAVWGMAR(S)
1	3119.55	3121.59		515	543	1	(R)LMAHVQANPGLDPIDVGCSLASRSVFEHR(A)
1	3135.55	3137.59	1Oxidation	515	543	1	(R)LMAHVQANPGLDPIDVGCSLASRSVFEHR(A)
1	3151.75	3153.74		1711	1743	1	(K)VVLTMPSALADRLADGTVVITGATGAVGGVLAR(H)
1	3153.58	3155.58		45	76	1	(R)ATEPVAVVGIGCRFPGGVDGPDGLWDVVSAGR(D)
1	3167.75	3169.73	1Oxidation	1711	1743	1	(K)VVLTMPSALADRLADGTVVITGATGAVGGVLAR(H)
1	3173.61	3175.73		762	789	1	(R)VHQLAVSHAFHSPLMEPMLEEFARVAAR(V)
1	3189.61	3191.73	1Oxidation	762	789	1	(R)VHQLAVSHAFHSPLMEPMLEEFARVAAR(V)
1	3205.6	3207.73	2Oxidation	762	789	1	(R)VHQLAVSHAFHSPLMEPMLEEFARVAAR(V)
1	3241.59	3243.58		794	823	0	(R)EPQLGLVSNVTGELAGPDFGSAQYWVDHVR(R)
1	3257.71	3259.63		297	329	1	(R)LGHSVLAVVRGSAVNQDGASNGLTAPNGLAQQR(V)
1	3303.67	3305.77	1Gln->pyro-Glu	1890	1921	1	(R)QAAGLAGISLAWGLWEQPGGMTAHLSSRDLAR(M)
1	3313.82	3315.82		544	580	1	(R)AVVVGASREQLIAGLAGLAAGEPGAGVAVGQPGSVGK(T)
1	3314.66	3316.74		410	440	1	(R)HGVMPATLHVDEPSPRVDWTSGAVSVLTEAR(E)
1	3318.76	3320.88		1503	1533	0	(R)VPQGWSFAQAAAVPVVFLTAWYGLADLAEIK(A)
1	3319.66	3321.77	1Gln->pyro-Glu 1Oxidation	1890	1921	1	(R)QAAGLAGISLAWGLWEQPGGMTAHLSSRDLAR(M)
1	3320.7	3322.8		1890	1921	1	(R)QAAGLAGISLAWGLWEQPGGMTAHLSSRDLAR(M)
1	3329.56	3331.71		108	138	0	(R)WGAFLDDATGFDAGFFGIAPSEVLAMDPQQR(L)
1	3330.65	3332.74	1Oxidation	410	440	1	(R)HGVMPATLHVDEPSPRVDWTSGAVSVLTEAR(E)
1	3331.82	3333.93		964	994	0	(R)LSLADQPWLADHVVNGVVLFPGAGFVELVIR(A)
1	3336.69	3338.8	1Oxidation	1890	1921	1	(R)QAAGLAGISLAWGLWEQPGGMTAHLSSRDLAR(M)
1	3345.55	3347.71	1Oxidation	108	138	0	(R)WGAFLDDATGFDAGFFGIAPSEVLAMDPQQR(L)
1	3359.71	3361.77		874	907	0	(K)DRPELASALGAAGQVFTTGVPVQWSAVFAGSGGR(R)
1	3374.77	3376.92		1925	1957	0	(R)SGLAPMSPAEAVELFDAALAIDHPLAVATLLDR(A)
1	3390.76	3392.92	1Oxidation	1925	1957	0	(R)SGLAPMSPAEAVELFDAALAIDHPLAVATLLDR(A)
1	3404.73	3406.97		199	231	0	(R)VSYVLGLQGPAVSVDTACSSSLVAIHWAMSSLR(S)
1	3409.88	3411.95		1350	1383	1	(R)IVLIDTDAAVDASVLAGVGEPQLLVRGGTVHAPR(L)
1	3419.72	3421.9		504	537	1	(R)SAEALTAQAGRLMAHVQANPGLDPIDVGCSLASR(S)
1	3420.73	3422.97	1Oxidation	199	231	0	(R)VSYVLGLQGPAVSVDTACSSSLVAIHWAMSSLR(S)
1	3435.71	3437.9	1Oxidation	504	537	1	(R)SAEALTAQAGRLMAHVQANPGLDPIDVGCSLASR(S)
1	3515.81	3517.95		874	908	1	(K)DRPELASALGAAGQVFTTGVPVQWSAVFAGSGGRR(V)
1	3524.84	3527.07		1534	1568	1	(K)AGESVLIHAGTGGVGMAAVQLARQWGVEVFVTASR(G)
1	3536.79	3539		627	659	0	(R)DVIWGADADLLDSTEFAQPALFAVEVASFAVLR(D)
1	3540.84	3543.07	1Oxidation	1534	1568	1	(K)AGESVLIHAGTGGVGMAAVQLARQWGVEVFVTASR(G)
1	3544.9	3547.03		1341	1375	1	(R)SAQAENPGRIVLIDTDAAVDASVLAGVGEPQLLVR(G)
1	3695.86	3698.11		790	823	1	(R)VQAREPQLGLVSNVTGELAGPDFGSAQYWVDHVR(R)
1	3748.94	3751.39		1922	1957	1	(R)MSRSGLAPMSPAEAVELFDAALAIDHPLAVATLLDR(A)
1	3749.91	3752.21		794	827	1	(R)EPQLGLVSNVTGELAGPDFGSAQYWVDHVRRPVR(F)
1	3764.93	3767.39	1Oxidation	1922	1957	1	(R)MSRSGLAPMSPAEAVELFDAALAIDHPLAVATLLDR(A)
1	3769.84	3772.11		160	198	1	(R)GSATGVYTGIFAASYGNRDTGGLQGYGLTGTSISVASGR(V)
1	3780.93	3783.39	2Oxidation	1922	1957	1	(R)MSRSGLAPMSPAEAVELFDAALAIDHPLAVATLLDR(A)
1	3789.89	3792.18		451	489	0	(R)AAVSSFGISGTNAHLILEEAPVPAPAEAPVEASESTGGR(G)
1	3814.06	3816.38		552	592	1	(R)EQLIAGLAGLAAGEPGAGVAVGQPGSVGKTVVVFPGQGAQR(I)
1	3830.97	3833.49		660	697	0	(R)DWGVLPDFVMGHSVGELAAAHAAGVLTLADAAMLVVAR(G)
1	3846.97	3849.49	1Oxidation	660	697	0	(R)DWGVLPDFVMGHSVGELAAAHAAGVLTLADAAMLVVAR(G)
1	3850.82	3853.29		104	138	1	(K)TYTRWGAFLDDATGFDAGFFGIAPSEVLAMDPQQR(L)
1	3862.96	3865.49	2Oxidation	660	697	0	(R)DWGVLPDFVMGHSVGELAAAHAAGVLTLADAAMLVVAR(G)
1	3866.81	3869.29	1Oxidation	104	138	1	(K)TYTRWGAFLDDATGFDAGFFGIAPSEVLAMDPQQR(L)
1	3913.09	3915.53		1180	1217	1	(R)FASAGADAISVDVCDATGLPVLTVRSLVTRPITAEQLR(A)
1	3945.99	3948.37		450	489	1	(R)RAAVSSFGISGTNAHLILEEAPVPAPAEAPVEASESTGGR(G)
1	3972.09	3974.6		1925	1963	1	(R)SGLAPMSPAEAVELFDAALAIDHPLAVATLLDRAALDAR(A)
1	3988.08	3990.6	1Oxidation	1925	1963	1	(R)SGLAPMSPAEAVELFDAALAIDHPLAVATLLDRAALDAR(A)
Pks15 peptide prediction
Number	m/z	m/z	Modifications	Start	End	Missed	Sequence
	(mi)	(av)				Cleavages
1	815.426	815.907	1Acetyl	1	6	0	(-)VIEEQR(T)
1	820.472	821.016		20	25	0	(K)LFHYLK(K)
1	890.451	891.043		260	268	1	(R)GLAADGRCK(A)
1	926.48	927.014	1Gln->pyro-Glu	258	266	1	(R)QRGLAADGR(C)
1	943.507	944.044		258	266	1	(R)QRGLAADGR(C)
1	948.567	949.191		20	26	1	(K)LFHYLKK(V)
1	993.511	994.102		38	44	1	(R)LREYEQR(A)
1	1031.54	1032.15		27	35	0	(K)VAVELDETR(A)
1	1050.64	1051.28		297	306	0	(R)LGHSVLAVVR(G)
1	1101.54	1102.2		441	449	0	(R)EWSVDGRPR(R)
1	1159.63	1160.32		26	35	1	(K)KVAVELDETR(A)
1	1164.55	1165.25		77	86	0	(R)DVVSEFPTDR(G)
1	1206.74	1207.47		296	306	1	(R)RLGHSVLAVVR(G)
1	1257.64	1258.39		441	450	1	(R)EWSVDGRPRR(A)
1	1258.67	1259.41		27	37	1	(K)VAVELDETRAR(L)
1	1271.68	1272.52		45	57	0	(R)ATEPVAVVGIGCR(F)
1	1409.62	1410.51		7	19	0	(R)TMSVEGADQQSEK(L)
1	1425.62	1426.51	1Oxidation	7	19	0	(R)TMSVEGADQQSEK(L)
1	1590.81	1591.77		426	440	0	(R)VDWTSGAVSVLTEAR(E)
1	1611.83	1612.86		387	403	0	(K)SNMGHTQAAAGVAGVIK(M)
1	1627.82	1628.86	1Oxidation	387	403	0	(K)SNMGHTQAAAGVAGVIK(M)
1	1742.86	1743.99		410	425	0	(R)HGVMPATLHVDEPSPR(V)
1	1758.86	1759.99	1Oxidation	410	425	0	(R)HGVMPATLHVDEPSPR(V)
1	1791.87	1792.96		160	177	0	(R)GSATGVYTGIFAASYGNR(D)
1	1862.81	1863.94		87	103	0	(R)GWDVEGLYDPDPDAEGK(T)
1	1900.92	1902.09		58	76	0	(R)FPGGVDGPDGLWDVVSAGR(D)
1	1976.99	1978.25		40	57	1	(R)EYEQRATEPVAVVGIGCR(F)
1	1996.99	1998.17		178	198	0	(R)DTGGLQGYGLTGTSISVASGR(V)
1	2104.05	2105.33		269	290	0	(K)AFAAAADGTGWGEGAGVVVLER(L)
1	2164.02	2165.35		1	19	1	(-)VIEEQRTMSVEGADQQSEK(L)
1	2180.01	2181.35	1Oxidation	1	19	1	(-)VIEEQRTMSVEGADQQSEK(L)
1	2206.03	2207.39	1Acetyl	1	19	1	(-)VIEEQRTMSVEGADQQSEK(L)
1	2211.07	2212.5		7	25	1	(R)TMSVEGADQQSEKLFHYLK(K)
1	2222.02	2223.39	1Acetyl 1Oxidation	1	19	1	(-)VIEEQRTMSVEGADQQSEK(L)
1	2226.09	2227.37		307	329	0	(R)GSAVNQDGASNGLTAPNGLAQQR(V)
1	2227.07	2228.5	1Oxidation	7	25	1	(R)TMSVEGADQQSEKLFHYLK(K)
1	2328.17	2329.79		387	409	1	(K)SNMGHTQAAAGVAGVIKMVQAMR(H)
1	2335.15	2336.65		267	290	1	(R)CKAFAAAADGTGWGEGAGVVVLER(L)
1	2344.17	2345.79	1Oxidation	387	409	1	(K)SNMGHTQAAAGVAGVIKMVQAMR(H)
1	2360.16	2361.79	2Oxidation	387	409	1	(K)SNMGHTQAAAGVAGVIKMVQAMR(H)
1	2376.16	2377.79	3Oxidation	387	409	1	(K)SNMGHTQAAAGVAGVIKMVQAMR(H)
1	2379.24	2380.79		139	159	0	(R)LMLEVSWEALEHAGIDPLSLR(G)
1	2384.07	2385.52		87	107	1	(R)GWDVEGLYDPDPDAEGKTYTR(W)
1	2395.23	2396.78	1Oxidation	139	159	0	(R)LMLEVSWEALEHAGIDPLSLR(G)
1	2459.21	2460.92		404	425	1	(K)MVQAMRHGVMPATLHVDEPSPR(V)
1	2475.21	2476.92	1Oxidation	404	425	1	(K)MVQAMRHGVMPATLHVDEPSPR(V)
1	2491.2	2492.92	2Oxidation	404	425	1	(K)MVQAMRHGVMPATLHVDEPSPR(V)
1	2507.2	2508.92	3Oxidation	404	425	1	(K)MVQAMRHGVMPATLHVDEPSPR(V)
1	2583.29	2585.04		232	257	0	(R)SGECDLALAGGVTVMGLPSIFVGFSR(Q)
1	2599.29	2601.03	1Oxidation	232	257	0	(R)SGECDLALAGGVTVMGLPSIFVGFSR(Q)
1	2646.33	2647.93		269	295	1	(K)AFAAAADGTGWGEGAGVVVLERLSDAR(R)
1	2673.34	2674.95		426	449	1	(R)VDWTSGAVSVLTEAREWSVDGRPR(R)
1	2867.45	2869.36		232	259	1	(R)SGECDLALAGGVTVMGLPSIFVGFSRQR(G)
1	2883.45	2885.35	1Oxidation	232	259	1	(R)SGECDLALAGGVTVMGLPSIFVGFSRQR(G)
1	3008.34	3010.17		77	103	1	(R)DVVSEFPTDRGWDVEGLYDPDPDAEGK(T)
1	3046.45	3048.32		58	86	1	(R)FPGGVDGPDGLWDVVSAGRDVVSEFPTDR(G)
1	3153.58	3155.58		45	76	1	(R)ATEPVAVVGIGCRFPGGVDGPDGLWDVVSAGR(D)
1	3257.71	3259.63		297	329	1	(R)LGHSVLAVVRGSAVNQDGASNGLTAPNGLAQQR(V)
1	3314.66	3316.74		410	440	1	(R)HGVMPATLHVDEPSPRVDWTSGAVSVLTEAR(E)
1	3329.56	3331.71		108	138	0	(R)WGAFLDDATGFDAGFFGIAPSEVLAMDPQQR(L)
1	3330.65	3332.74	1Oxidation	410	440	1	(R)HGVMPATLHVDEPSPRVDWTSGAVSVLTEAR(E)
1	3345.55	3347.71	1Oxidation	108	138	0	(R)WGAFLDDATGFDAGFFGIAPSEVLAMDPQQR(L)
1	3404.73	3406.97		199	231	0	(R)VSYVLGLQGPAVSVDTACSSSLVAIHWAMSSLR(S)
1	3420.73	3422.97	1Oxidation	199	231	0	(R)VSYVLGLQGPAVSVDTACSSSLVAIHWAMSSLR(S)
1	3769.84	3772.11		160	198	1	(R)GSATGVYTGIFAASYGNRDTGGLQGYGLTGTSISVASGR(V)
1	3789.89	3792.18		451	489	0	(R)AAVSSFGISGTNAHLILEEAPVPAPAEAPVEASESTGGR(G)
1	3850.82	3853.29		104	138	1	(K)TYTRWGAFLDDATGFDAGFFGIAPSEVLAMDPQQR(L)
1	3866.81	3869.29	1Oxidation	104	138	1	(K)TYTRWGAFLDDATGFDAGFFGIAPSEVLAMDPQQR(L)
1	3945.99	3948.37		450	489	1	(R)RAAVSSFGISGTNAHLILEEAPVPAPAEAPVEASESTGGR(G)
Pks1 peptide prediction
Number	m/z	m/z	Modifications	Start	End	Missed	Sequence
	(mi)	(av)				Cleavages
1	805.443	805.92		257	263	1	(R)FAAQGRR(V)
1	821.413	822.026		661	666	0	(R)LPFCWR(G)
1	848.441	849.005		1420	1426	1	(R)DLARMSR(S)
1	864.436	865.005	1Oxidation	1420	1426	1	(R)DLARMSR(S)
1	870.527	871.036		288	295	1	(R)VAARVQAR(E)
1	875.473	876.009		1071	1077	1	(R)GKWDTLR(A)
1	885.366	885.974		1091	1097	0	(R)TCEFEEK(F)
1	892.489	893.037		1098	1105	0	(K)FLAVTEGR(G)
1	893.432	893.934		653	660	0	(K)TQASTETR(L)
1	904.584	905.141		122	128	1	(R)HLRLPLR(D)
1	915.562	916.115		1333	1340	1	(R)IDTVLRAK(V)
1	929.443	929.971		843	851	0	(R)SAQAENPGR(I)
1	951.585	952.154		1255	1262	1	(R)HLVLASRR(G)
1	971.542	972.142		1246	1254	0	(R)HLVGAYGVR(H)
1	981.523	982.093		667	677	0	(R)GVSLHAGGAGR(V)
1	994.514	995.196		1129	1137	1	(R)GGRFLEMGK(T)
1	1010.51	1011.2	1Oxidation	1129	1137	1	(R)GGRFLEMGK(T)
1	1074.55	1075.17		6	16	0	(R)SAEALTAQAGR(L)
1	1086.59	1087.27		1187	1195	0	(R)LPVTTWDVR(C)
1	1102.64	1103.32		934	944	0	(R)VAVAAVGVNFR(D)
1	1106.53	1107.34		1168	1176	0	(R)MQEMLAEVR(E)
1	1122.53	1123.34	1Oxidation	1168	1176	0	(R)MQEMLAEVR(E)
1	1133.56	1134.24		1157	1167	0	(R)AFDLSEAGPAR(M)
1	1138.52	1139.34	2Oxidation	1168	1176	0	(R)MQEMLAEVR(E)
1	1174.59	1175.36		1283	1293	0	(K)VQVVACDVADR(A)
1	1174.62	1175.41		1203	1212	1	(R)FMSQARHIGK(V)
1	1174.64	1175.34		326	335	1	(R)RPVRFADSAR(H)
1	1190.61	1191.41	1Oxidation	1203	1212	1	(R)FMSQARHIGK(V)
1	1203.68	1204.42		1294	1305	0	(R)AAVAGLFAQLSR(E)
1	1209.63	1210.45		1132	1141	1	(R)FLEMGKTDIR(D)
1	1220.53	1221.23	1Gln->pyro-Glu	1486	1497	0	(R)QIDDTGDATSSK(S)
1	1222.66	1223.43		411	420	0	(R)VQLPTYAFQR(R)
1	1225.62	1226.45	1Oxidation	1132	1141	1	(R)FLEMGKTDIR(D)
1	1236.69	1237.42		667	679	1	(R)GVSLHAGGAGRVR(A)
1	1237.55	1238.26		1486	1497	0	(R)QIDDTGDATSSK(S)
1	1258.69	1259.46		83	94	0	(K)TVVVFPGQGAQR(I)
1	1272.7	1273.55		1213	1224	0	(K)VVLTMPSALADR(L)
1	1288.69	1289.55	1Oxidation	1213	1224	0	(K)VVLTMPSALADR(L)
1	1315.68	1316.47		1177	1186	1	(R)ELFDTRELHR(L)
1	1361.68	1362.54	1Gln->pyro-Glu	1059	1070	0	(R)QWGVEVFVTASR(G)
1	1378.71	1379.57		1059	1070	0	(R)QWGVEVFVTASR(G)
1	1378.76	1379.61		410	420	1	(R)RVQLPTYAFQR(R)
1	1378.76	1379.61		411	421	1	(R)VQLPTYAFQRR(R)
1	1393.66	1394.45		1485	1497	1	(R)RQIDDTGDATSSK(S)
1	1435.59	1436.51		1078	1090	0	(R)AMGFDDDHIGDSR(T)
1	1442.81	1443.7		1466	1480	0	(R)AQAGALPALFSGLAR(R)
1	1451.59	1452.51	1Oxidation	1078	1090	0	(R)AMGFDDDHIGDSR(T)
1	1455.7	1456.74		1196	1208	1	(R)CAPAAFRFMSQAR(H)
1	1471.69	1472.74	1Oxidation	1196	1208	1	(R)CAPAAFRFMSQAR(H)
1	1483.86	1484.75		707	719	0	(R)SLVTRPITAEQLR(A)
1	1513.82	1514.74		40	53	1	(R)SVFEHRAVVVGASR(E)
1	1546.8	1547.76	1Gln->pyro-Glu	1059	1072	1	(R)QWGVEVFVTASRGK(W)
1	1563.83	1564.8		1059	1072	1	(R)QWGVEVFVTASRGK(W)
1	1587.79	1588.72		1266	1282	0	(R)AEGAAELAADLTEAGAK(V)
1	1600.88	1601.81		1	16	1	(-)VISARSAEALTAQAGR(L)
1	1621.88	1622.88		1183	1195	1	(R)ELHRLPVTTWDVR(C)
1	1642.89	1643.85	1Acetyl	1	16	1	(-)VISARSAEALTAQAGR(L)
1	1694.81	1695.84		1142	1156	0	(R)DAQEIAANYPGVQYR(A)
1	1695.83	1696.94		653	666	1	(K)TQASTETRLPFCWR(G)
1	1707.96	1709.08		1209	1224	1	(R)HIGKVVLTMPSALADR(L)
1	1723.95	1725.08	1Oxidation	1209	1224	1	(R)HIGKVVLTMPSALADR(L)
1	1748.01	1749.08		1246	1261	1	(R)HLVGAYGVRHLVLASR(R)
1	1758.84	1759.99		1091	1105	1	(R)TCEFEEKFLAVTEGR(G)
1	1768.92	1770.06		595	610	0	(R)GYAYGPAFQGLVAIWR(R)
1	1772.96	1774.11		83	99	1	(K)TVVVFPGQGAQRIGMGR(E)
1	1783.92	1785.1		661	677	1	(R)LPFCWRGVSLHAGGAGR(V)
1	1788.95	1790.11	1Oxidation	83	99	1	(K)TVVVFPGQGAQRIGMGR(E)
1	1802.94	1804.14		1187	1202	1	(R)LPVTTWDVRCAPAAFR(F)
1	1834.02	1835.17		886	903	0	(R)LSPAPALLALPAAESAWR(L)
1	1846.88	1847.94	1Gln->pyro-Glu	1486	1503	1	(R)QIDDTGDATSSKSALAQR(L)
1	1852.07	1853.19		1466	1483	1	(R)AQAGALPALFSGLARRPR(R)
1	1863.9	1864.98		1486	1503	1	(R)QIDDTGDATSSKSALAQR(L)
1	1867.9	1869.18		1168	1182	1	(R)MQEMLAEVRELFDTR(E)
1	1883.9	1885.18	1Oxidation	1168	1182	1	(R)MQEMLAEVRELFDTR(E)
1	1898.07	1899.21		1225	1245	0	(R)LADGTVVITGATGAVGGVLAR(H)
1	1899.89	1901.18	2Oxidation	1168	1182	1	(R)MQEMLAEVRELFDTR(E)
1	1915.94	1917.05		1263	1282	1	(R)GDRAEGAAELAADLTEAGAK(V)
1	1925.02	1926.24		595	611	1	(R)GYAYGPAFQGLVAIWRR(G)
1	1945.07	1946.27		1294	1311	1	(R)AAVAGLFAQLSREYPPVR(G)
1	1962.02	1963.21		1106	1124	0	(R)GVDVVLDSLAGEFVDASLR(L)
1	1973	1974.19		612	631	0	(R)GSELFAEVVAPGEAGVAVDR(M)
1	2040.13	2041.38		1460	1480	1	(R)AALDARAQAGALPALFSGLAR(R)
1	2106.93	2108.27		1073	1090	1	(K)WDTLRAMGFDDDHIGDSR(T)
1	2120.13	2121.41		1312	1332	0	(R)GVIHAAGVLDDAVITSLTPDR(I)
1	2122.92	2124.27	1Oxidation	1073	1090	1	(K)WDTLRAMGFDDDHIGDSR(T)
1	2129.1	2130.38		611	631	1	(R)RGSELFAEVVAPGEAGVAVDR(M)
1	2165.15	2166.52		1036	1058	0	(K)AGESVLIHAGTGGVGMAAVQLAR(Q)
1	2172.17	2173.66		632	652	0	(R)MGMHPAVLDAVLHALGLAVEK(T)
1	2180.07	2181.38		1138	1156	1	(K)TDIRDAQEIAANYPGVQYR(A)
1	2181.14	2182.52	1Oxidation	1036	1058	0	(K)AGESVLIHAGTGGVGMAAVQLAR(Q)
1	2188.16	2189.66	1Oxidation	632	652	0	(R)MGMHPAVLDAVLHALGLAVEK(T)
1	2204.16	2205.66	2Oxidation	632	652	0	(R)MGMHPAVLDAVLHALGLAVEK(T)
1	2221.07	2222.56		1157	1176	1	(R)AFDLSEAGPARMQEMLAEVR(E)
1	2237.07	2238.56	1Oxidation	1157	1176	1	(R)AFDLSEAGPARMQEMLAEVR(E)
1	2253.06	2254.56	2Oxidation	1157	1176	1	(R)AFDLSEAGPARMQEMLAEVR(E)
1	2301.94	2303.46		1078	1097	1	(R)AMGFDDDHIGDSRTCEFEEK(F)
1	2317.93	2319.46	1Oxidation	1078	1097	1	(R)AMGFDDDHIGDSRTCEFEEK(F)
1	2359.26	2360.76		1283	1305	1	(K)VQVVACDVADRAAVAGLFAQLSR(E)
1	2364.18	2365.75		17	39	0	(R)LMAHVQANPGLDPIDVGCSLASR(S)
1	2380.17	2381.75	1Oxidation	17	39	0	(R)LMAHVQANPGLDPIDVGCSLASR(S)
1	2443.36	2444.85		1106	1128	1	(R)GVDVVLDSLAGEFVDASLRLLVR(G)
1	2448.24	2449.8		682	706	0	(R)FASAGADAISVDVCDATGLPVLTVR(S)
1	2468.2	2469.73		100	121	0	(R)ELYGELPVFAQAFDAVADELDR(H)
1	2574.39	2575.94		54	82	0	(R)EQLIAGLAGLAAGEPGAGVAVGQPGSVGK(T)
1	2609.43	2611.04		878	903	1	(R)GGTVHAPRLSPAPALLALPAAESAWR(L)
1	2634.47	2636.08		852	877	0	(R)IVLIDTDAAVDASVLAGVGEPQLLVR(G)
1	2675.38	2677.07		680	706	1	(R)ARFASAGADAISVDVCDATGLPVLTVR(S)
1	2743.36	2745.06		1266	1293	1	(R)AEGAAELAADLTEAGAKVQVVACDVADR(A)
1	2776.37	2778.25		264	287	0	(R)VHQLAVSHAFHSPLMEPMLEEFAR(V)
1	2792.36	2794.25	1Oxidation	264	287	0	(R)VHQLAVSHAFHSPLMEPMLEEFAR(V)
1	2808.36	2810.25	2Oxidation	264	287	0	(R)VHQLAVSHAFHSPLMEPMLEEFAR(V)
1	2809.35	2811.06		1142	1167	1	(R)DAQEIAANYPGVQYRAFDLSEAGPAR(M)
1	2817.55	2819.25		1312	1338	1	(R)GVIHAAGVLDDAVITSLTPDRIDTVLR(A)
1	2835.49	2837.22		1098	1124	1	(K)FLAVTEGRGVDVVLDSLAGEFVDASLR(L)
1	2848.42	2850.25	1Gln->pyro-Glu	1392	1419	0	(R)QAAGLAGISLAWGLWEQPGGMTAHLSSR(D)
1	2850.59	2852.33		1225	1254	1	(R)LADGTVVITGATGAVGGVLARHLVGAYGVR(H)
1	2861.52	2863.26		1306	1332	1	(R)EYPPVRGVIHAAGVLDDAVITSLTPDR(I)
1	2864.41	2866.25	1Gln->pyro-Glu 1Oxidation	1392	1419	0	(R)QAAGLAGISLAWGLWEQPGGMTAHLSSR(D)
1	2865.45	2867.28		1392	1419	0	(R)QAAGLAGISLAWGLWEQPGGMTAHLSSR(D)
1	2874.44	2876.22		100	124	1	(R)ELYGELPVFAQAFDAVADELDRHLR(L)
1	2881.44	2883.28	1Oxidation	1392	1419	0	(R)QAAGLAGISLAWGLWEQPGGMTAHLSSR(D)
1	2932.47	2934.44		263	287	1	(R)RVHQLAVSHAFHSPLMEPMLEEFAR(V)
1	2948.47	2950.44	1Oxidation	263	287	1	(R)RVHQLAVSHAFHSPLMEPMLEEFAR(V)
1	2964.46	2966.43	2Oxidation	263	287	1	(R)RVHQLAVSHAFHSPLMEPMLEEFAR(V)
1	2982.47	2984.38		95	121	1	(R)IGMGRELYGELPVFAQAFDAVADELDR(H)
1	2987.56	2989.44		904	933	0	(R)LAAGGGGTLEDLVIQPCPEVQAPLQAGQVR(V)
1	2998.46	3000.38	1Oxidation	95	121	1	(R)IGMGRELYGELPVFAQAFDAVADELDR(H)
1	3046.58	3048.58		632	660	1	(R)MGMHPAVLDAVLHALGLAVEKTQASTETR(L)
1	3062.58	3064.58	1Oxidation	632	660	1	(R)MGMHPAVLDAVLHALGLAVEKTQASTETR(L)
1	3078.57	3080.57	2Oxidation	632	660	1	(R)MGMHPAVLDAVLHALGLAVEKTQASTETR(L)
1	3092.62	3094.58		811	842	0	(R)AATLVVLTHGGVGLAGEDISDLAAAAVWGMAR(S)
1	3108.61	3110.58	1Oxidation	811	842	0	(R)AATLVVLTHGGVGLAGEDISDLAAAAVWGMAR(S)
1	3119.55	3121.59		17	45	1	(R)LMAHVQANPGLDPIDVGCSLASRSVFEHR(A)
1	3135.55	3137.59	1Oxidation	17	45	1	(R)LMAHVQANPGLDPIDVGCSLASRSVFEHR(A)
1	3151.75	3153.74		1213	1245	1	(K)VVLTMPSALADRLADGTVVITGATGAVGGVLAR(H)
1	3167.75	3169.73	1Oxidation	1213	1245	1	(K)VVLTMPSALADRLADGTVVITGATGAVGGVLAR(H)
1	3173.61	3175.73		264	291	1	(R)VHQLAVSHAFHSPLMEPMLEEFARVAAR(V)
1	3189.61	3191.73	1Oxidation	264	291	1	(R)VHQLAVSHAFHSPLMEPMLEEFARVAAR(V)
1	3205.6	3207.73	2Oxidation	264	291	1	(R)VHQLAVSHAFHSPLMEPMLEEFARVAAR(V)
1	3241.59	3243.58		296	325	0	(R)EPQLGLVSNVTGELAGPDFGSAQYWVDHVR(R)
1	3303.67	3305.77	1Gln->pyro-Glu	1392	1423	1	(R)QAAGLAGISLAWGLWEQPGGMTAHLSSRDLAR(M)
1	3313.82	3315.82		46	82	1	(R)AVVVGASREQLIAGLAGLAAGEPGAGVAVGQPGSVGK(T)
1	3318.76	3320.88		1005	1035	0	(R)VPQGWSFAQAAAVPVVFLTAWYGLADLAEIK(A)
1	3319.66	3321.77	1Gln->pyro-Glu 1Oxidation	1392	1423	1	(R)QAAGLAGISLAWGLWEQPGGMTAHLSSRDLAR(M)
1	3320.7	3322.8		1392	1423	1	(R)QAAGLAGISLAWGLWEQPGGMTAHLSSRDLAR(M)
1	3331.82	3333.93		466	496	0	(R)LSLADQPWLADHVVNGVVLFPGAGFVELVIR(A)
1	3336.69	3338.8	1Oxidation	1392	1423	1	(R)QAAGLAGISLAWGLWEQPGGMTAHLSSRDLAR(M)
1	3359.71	3361.77		376	409	0	(K)DRPELASALGAAGQVFTTGVPVQWSAVFAGSGGR(R)
1	3374.77	3376.92		1427	1459	0	(R)SGLAPMSPAEAVELFDAALAIDHPLAVATLLDR(A)
1	3390.76	3392.92	1Oxidation	1427	1459	0	(R)SGLAPMSPAEAVELFDAALAIDHPLAVATLLDR(A)
1	3409.88	3411.95		852	885	1	(R)IVLIDTDAAVDASVLAGVGEPQLLVRGGTVHAPR(L)
1	3419.72	3421.9		6	39	1	(R)SAEALTAQAGRLMAHVQANPGLDPIDVGCSLASR(S)
1	3435.71	3437.9	1Oxidation	6	39	1	(R)SAEALTAQAGRLMAHVQANPGLDPIDVGCSLASR(S)
1	3515.81	3517.95		376	410	1	(K)DRPELASALGAAGQVFTTGVPVQWSAVFAGSGGRR(V)
1	3524.84	3527.07		1036	1070	1	(K)AGESVLIHAGTGGVGMAAVQLARQWGVEVFVTASR(G)
1	3536.79	3539		129	161	0	(R)DVIWGADADLLDSTEFAQPALFAVEVASFAVLR(D)
1	3540.84	3543.07	1Oxidation	1036	1070	1	(K)AGESVLIHAGTGGVGMAAVQLARQWGVEVFVTASR(G)
1	3544.9	3547.03		843	877	1	(R)SAQAENPGRIVLIDTDAAVDASVLAGVGEPQLLVR(G)
1	3695.86	3698.11		292	325	1	(R)VQAREPQLGLVSNVTGELAGPDFGSAQYWVDHVR(R)
1	3748.94	3751.39		1424	1459	1	(R)MSRSGLAPMSPAEAVELFDAALAIDHPLAVATLLDR(A)
1	3749.91	3752.21		296	329	1	(R)EPQLGLVSNVTGELAGPDFGSAQYWVDHVRRPVR(F)
1	3764.93	3767.39	1Oxidation	1424	1459	1	(R)MSRSGLAPMSPAEAVELFDAALAIDHPLAVATLLDR(A)
1	3780.93	3783.39	2Oxidation	1424	1459	1	(R)MSRSGLAPMSPAEAVELFDAALAIDHPLAVATLLDR(A)
1	3814.06	3816.38		54	94	1	(R)EQLIAGLAGLAAGEPGAGVAVGQPGSVGKTVVVFPGQGAQR(I)
1	3830.97	3833.49		162	199	0	(R)DWGVLPDFVMGHSVGELAAAHAAGVLTLADAAMLVVAR(G)
1	3846.97	3849.49	1Oxidation	162	199	0	(R)DWGVLPDFVMGHSVGELAAAHAAGVLTLADAAMLVVAR(G)
1	3862.96	3865.49	2Oxidation	162	199	0	(R)DWGVLPDFVMGHSVGELAAAHAAGVLTLADAAMLVVAR(G)
1	3913.09	3915.53		682	719	1	(R)FASAGADAISVDVCDATGLPVLTVRSLVTRPITAEQLR(A)
1	3972.09	3974.6		1427	1465	1	(R)SGLAPMSPAEAVELFDAALAIDHPLAVATLLDRAALDAR(A)
1	3988.08	3990.6	1Oxidation	1427	1465	1	(R)SGLAPMSPAEAVELFDAALAIDHPLAVATLLDRAALDAR(A)
