# Supplementary material for: Identification of gene fusion events in Mycobacterium tuberculosis that encode chimeric proteins
Source: NAR Genom Bioinform. 2020 May 18;2(2):lqaa033. doi: 10.1093/nargab/lqaa033 (PMC7671302; doi:10.1093/nargab/lqaa033)
Supplement: lqaa033_Supplemental_Files [file lqaa033_supplemental_files.zip › Supplementary table 1.xlsx]

## Sheet: Supplementary table 1
Sample ID	Family	IS6110_3	Spoligotype pattern	International type	Family	DST results	RFLP results	Tbprofiler	Source	Accession
S1116	29	484	ccccccccccccccccccccccccccccccccccggggggggg	1	BEIJING	Susc to INH/RIF	typical	2.2.1.1	This study	ERS4262366
S0507			ccccccccccccccccccccccccccccccccccggggggggg	1	BEIJING	Susc to INH/RIF		2.2.1	This study	ERS4262367
S1453	27	907	ccccccccccccccccccccccccccccccccccggggggggg	1	BEIJING	Susc to INH/RIF	atypical	2.2.1	This study	ERS4262368
S1543	16	93		ND	T1	Susc to INH/RIF		4.8	This study	ERS4262369
S2511	13	536	ggcgggggggggggggggggccccggggggggccccggggggg	20	LAM1	Susc to INH/RIF		4.3.4.1	This study	ERS4262383
S2576	15	363	ggggggggggggggggggggccccggggggggccccgggcggg	60	LAM4	Susc to INH/RIF		4.3.3	This study	ERS4262377
S3388	14	456	gggggccccgggggcccccccgccggggggccccccggggggg	2018	Family 14	Susc to INH/RIF		4.3.3	This study	ERS4262371
S3651	14	472	ggggggggggggggcccccccccgggggggggccccggggggg	1737	T1	Susc to INH/RIF		4.3.3	This study	ERS4262372
S3760	15	700	ggggggggggggggggggggccccggggggggccccgggcggg	60	LAM4	Susc to INH/RIF		4	This study	ERS4262376
S3839	18	512	ggggggggggggggggggggggggggggggggccccggggggg	53	T1	Susc to INH/RIF		4.9	This study	ERS4262378
S4437	29		ccccccccccccccccccccccccccccccccccggggggggg	1	BEIJING	Susc to INH/RIF	typical	2.2.1.1	This study	ERS4262374
S4570	29	810	ccccccccccccccccccccccccccccccccccggggggggg	1	BEIJING	Susc to INH/RIF	typical	2.2.1	This study	ERS4262375
S5218			ccccccccccccccccccccccccccccccccccggggggggg	1	BEIJING	Susc to INH/RIF	typical	2.2.1.1	This study	ERS4262379
S5527			ccccccccccccccccccccccccccccccccccggggggggg	1	BEIJING	Susc to INH/RIF		2.2.1.1	This study	ERS4262380
S6519	31	464	ccccccccccccccccccccccccccccccccccggggggggg	1	BEIJING	MDR (Resistant to Kan)	atypical	2.2.2	This study	ERS4262381
S6680	4	1380	ggggggggggggcgggggggggggggggggcgccccggggggg	36	H3-T3	Susc to INH/RIF		4.1.2.1	This study	ERS4262382
H37Rv_SU			gggggggggggggggggggccggggcggggggccccggggggg	not in SITVIT	H37Rv	Susc to INH/RIF			Mouton et al 2019	PRJEB32340
HN878	N/A	N/A	N/A	N/A	N/A	N/A		2.2.1.2	Sreevatasan et al 1997
S1945	N/A	N/A	N/A	N/A	N/A	N/A		2.2.2	Ates et al 2018	ERS1203569
S2135	N/A	N/A	N/A	N/A	N/A	N/A		2.2.1.1	Ates et al 2018	ERS1203576
S2701	N/A	N/A	N/A	N/A	N/A	N/A		2.2.1	Ates et al 2018	ERS1203570
*S1543 spoligotype Not determined due to growth defects
